# Supplementary material for: 16-Isopropyl-5,9-dimethyl­tetra­cyclo­[10.2.2.01,10.04,9]hexa­dec-15-ene-5,13,14-trimethanol ethanol monosolvate
Source: Acta Crystallogr Sect E Struct Rep Online. 2011 Apr 7;67(Pt 5):o1076. doi: 10.1107/S1600536811012207 (PMC3089081; doi:10.1107/S1600536811012207)
Supplement: Supplementary file 1 [file e-67-o1076-sup1.cif]

##############################################################################
#                                                                            #
# This CIF contains the data in a paper accepted for publication in          #
# Acta Crystallographica Section E. It conforms to the requirements of       #
# Notes for Authors for Acta Crystallographica Section E, and has been       #
# peer reviewed under the auspices of the IUCr Commission on Journals.       #
#                                                                            #
# Full details of the Crystallographic Information File format               #
# are given in the paper "The Crystallographic Information File (CIF):       #
# a New Standard Archive File for Crystallography" by S. R. Hall, F. H.      #
# Allen and I. D. Brown [Acta Cryst. (1991), A47, 655-685].                  #
#                                                                            #
# The current version of the core CIF dictionary is obtainable from          #
# ftp://ftp.iucr.org/pub/cif_core.dic.                                       #
#                                                                            #
# Software is freely available for graphical display of the structure(s)     #
# in this CIF. For information consult the CIF software page                 #
# http://www.iucr.org/resources/cif/software.                                #
#                                                                            #
# This file may be used for bona fide research purposes within the           #
# scientific community so long as proper attribution is given to the journal # 
# article from which it was obtained.                                        #
#                                                                            #
##############################################################################
data_I
_audit_creation_method     SHELXL-97
_chemical_name_systematic
;
16-isopropyl-5,9-dimethyltetracyclo[10.2.2.0^1,10^.0^4,9^]hexadec-15-ene-
5,13,14-trimethanol ethanol monosolvate
;
_chemical_name_common     ?
_chemical_formula_moiety     'C24 H40 O3, C2 H6 O'
_chemical_formula_sum     'C26 H46 O4'
_chemical_formula_iupac     'C24 H40 O3, C2 H6 O'
_chemical_formula_weight     422.63
_chemical_melting_point     ?
_symmetry_cell_setting     orthorhombic
_symmetry_space_group_name_H-M     'P 21 21 21'
_symmetry_space_group_name_Hall     'P 2ac 2ab'
loop_
    _symmetry_equiv_pos_as_xyz
    'x, y, z'
    '-x+1/2, -y, z+1/2'
    '-x, y+1/2, -z+1/2'
    'x+1/2, -y+1/2, -z'
_cell_length_a     9.1440(18)
_cell_length_b     9.6570(19)
_cell_length_c     28.073(6)
_cell_angle_alpha     90.00
_cell_angle_beta     90.00
_cell_angle_gamma     90.00
_cell_volume     2478.9(9)
_cell_formula_units_Z     4
_cell_measurement_reflns_used     25
_cell_measurement_theta_min     9
_cell_measurement_theta_max     13
_cell_measurement_temperature     293(2)
_exptl_crystal_description     rod
_exptl_crystal_colour     colourless
_exptl_crystal_size_max     0.30
_exptl_crystal_size_mid     0.20
_exptl_crystal_size_min     0.10
_exptl_crystal_density_diffrn     1.132
_exptl_crystal_density_meas     ?
_exptl_crystal_density_method     'not measured'
_exptl_crystal_F_000     936
_exptl_absorpt_coefficient_mu     0.074
_exptl_absorpt_correction_type     psi-scan
_exptl_absorpt_process_details     '(North <i>et al.</i>, 1968)'
_exptl_absorpt_correction_T_min     0.9782
_exptl_absorpt_correction_T_max     0.9927
_exptl_special_details
;
;
_diffrn_ambient_temperature     293(2)
_diffrn_radiation_type     MoK\a
_diffrn_radiation_wavelength     0.71073
_diffrn_radiation_source     'fine-focus sealed tube'
_diffrn_radiation_monochromator     graphite
_diffrn_measurement_device_type
                                'Enraf--Nonius CAD-4 four-circle diffractometer'
_diffrn_measurement_method     '\w--2\q'
_diffrn_detector_area_resol_mean     ?
_diffrn_reflns_number     4919
_diffrn_reflns_av_R_equivalents     0.0756
_diffrn_reflns_av_sigmaI/netI     0.0790
_diffrn_reflns_theta_min     1.45
_diffrn_reflns_theta_max     25.41
_diffrn_reflns_theta_full     25.41
_diffrn_measured_fraction_theta_max     0.999
_diffrn_measured_fraction_theta_full     0.999
_diffrn_reflns_limit_h_min     -11
_diffrn_reflns_limit_h_max     0
_diffrn_reflns_limit_k_min     -11
_diffrn_reflns_limit_k_max     11
_diffrn_reflns_limit_l_min     -33
_diffrn_reflns_limit_l_max     0
_diffrn_standards_number     3
_diffrn_standards_interval_count     200
_diffrn_standards_interval_time     120
_diffrn_standards_decay_%     1
_refine_special_details
;
Refinement of <i>F</i>^2^ against ALL reflections. The weighted <i>R</i>-factor
<i>wR</i> and goodness of fit <i>S</i> are based on <i>F</i>^2^, conventional
<i>R</i>-factors <i>R</i> are based on <i>F</i>, with <i>F</i> set to zero for
negative <i>F</i>^2^. The threshold expression of <i>F</i>^2^ >
\s(<i>F</i>^2^) is used only for calculating <i>R</i>-factors(gt) <i>etc</i>.
and is not relevant to the choice of reflections for refinement.
<i>R</i>-factors based on <i>F</i>^2^ are statistically about twice as large
as those based on <i>F</i>, and <i>R</i>- factors based on ALL data will be
even larger.
;
_reflns_number_total     2615
_reflns_number_gt     1786
_reflns_threshold_expression     'I>2\s(I)'
_refine_ls_structure_factor_coef     Fsqd
_refine_ls_matrix_type     full
_refine_ls_R_factor_all     0.1053
_refine_ls_R_factor_gt     0.0632
_refine_ls_wR_factor_gt     0.1542
_refine_ls_wR_factor_ref     0.1801
_refine_ls_goodness_of_fit_ref     1.000
_refine_ls_restrained_S_all     1.012
_refine_ls_number_reflns     2615
_refine_ls_number_parameters     271
_refine_ls_number_restraints     1
_refine_ls_hydrogen_treatment     constr
_refine_ls_weighting_scheme     calc
_refine_ls_weighting_details
           'calc w=1/[\s^2^(Fo^2^)+(0.100P)^2^+0.500P] where P=(Fo^2^+2Fc^2^)/3'
_atom_sites_solution_hydrogens     geom
_atom_sites_solution_primary     direct
_atom_sites_solution_secondary     difmap
_refine_ls_shift/su_max     0.000
_refine_ls_shift/su_mean     0.000
_refine_diff_density_max     0.288
_refine_diff_density_min     -0.218
_refine_ls_extinction_method     none
_refine_ls_extinction_coef     ?
loop_
    _atom_type_symbol
    _atom_type_description
    _atom_type_scat_dispersion_real
    _atom_type_scat_dispersion_imag
    _atom_type_scat_source
    'C' 'C' 0.0033 0.0016
                         'International Tables Vol C Tables 4.2.6.8 and 6.1.1.4'
    'H' 'H' 0.0000 0.0000
                         'International Tables Vol C Tables 4.2.6.8 and 6.1.1.4'
    'O' 'O' 0.0106 0.0060
                         'International Tables Vol C Tables 4.2.6.8 and 6.1.1.4'
_computing_data_collection     'CAD-4 Software (Enraf--Nonius, 1989)'
_computing_cell_refinement     'CAD-4 Software (Enraf--Nonius, 1989)'
_computing_data_reduction     'XCAD4 (Harms & Wocadlo, 1995)'
_computing_structure_solution     'SHELXS97 (Sheldrick, 2008)'
_computing_structure_refinement     'SHELXL97 (Sheldrick, 2008)'
_computing_molecular_graphics     'SHELXTL (Sheldrick, 2008)'
_computing_publication_material     'SHELXL97  (Sheldrick, 2008)'
loop_
    _atom_site_type_symbol
    _atom_site_label
    _atom_site_fract_x
    _atom_site_fract_y
    _atom_site_fract_z
    _atom_site_U_iso_or_equiv
    _atom_site_adp_type
    _atom_site_calc_flag
    _atom_site_refinement_flags
    _atom_site_occupancy
    _atom_site_symmetry_multiplicity
    _atom_site_disorder_assembly
    _atom_site_disorder_group
    O O1 0.1259(4) 0.9737(4) 0.16607(12) 0.0551(10) Uani d . 1 1 . .
    H H1A 0.1038 0.8921 0.1748 0.083 Uiso d R 1 1 . .
    C C1 0.1816(5) 0.8655(5) 0.08762(16) 0.0379(12) Uani d . 1 1 . .
    O O2 0.6060(4) 0.0733(3) 0.19112(12) 0.0476(9) Uani d . 1 1 . .
    H H2A 0.5244 0.0514 0.1787 0.071 Uiso d R 1 1 . .
    C C2 0.0246(6) 0.8104(5) 0.08231(19) 0.0480(14) Uani d . 1 1 . .
    H H2B -0.0204 0.8058 0.1136 0.058 Uiso calc R 1 1 . .
    H H2C -0.0315 0.8752 0.0632 0.058 Uiso calc R 1 1 . .
    O O3 0.6437(4) 0.4603(4) 0.27068(12) 0.0512(9) Uani d . 1 1 . .
    H H3A 0.7228 0.4721 0.2839 0.077 Uiso calc R 1 1 . .
    C C3 0.0171(6) 0.6667(6) 0.05903(19) 0.0491(14) Uani d . 1 1 . .
    H H3B -0.0838 0.6358 0.0578 0.059 Uiso calc R 1 1 . .
    H H3C 0.0538 0.6719 0.0267 0.059 Uiso calc R 1 1 . .
    C C4 0.1076(5) 0.5638(5) 0.08736(18) 0.0435(12) Uani d . 1 1 . .
    H H4A 0.1013 0.4738 0.0721 0.052 Uiso calc R 1 1 . .
    H H4B 0.0661 0.5551 0.1190 0.052 Uiso calc R 1 1 . .
    C C5 0.2677(5) 0.6040(5) 0.09188(16) 0.0335(11) Uani d . 1 1 . .
    C C6 0.2777(5) 0.7538(4) 0.11185(16) 0.0329(11) Uani d . 1 1 . .
    H H6A 0.2382 0.7466 0.1442 0.039 Uiso calc R 1 1 . .
    C C7 0.3387(5) 0.5085(4) 0.12991(16) 0.0330(10) Uani d . 1 1 . .
    H H7A 0.2768 0.5169 0.1583 0.040 Uiso calc R 1 1 . .
    C C8 0.4957(5) 0.5467(4) 0.14670(14) 0.0290(10) Uani d . 1 1 . .
    C C9 0.5092(5) 0.7028(5) 0.15633(17) 0.0361(11) Uani d . 1 1 . .
    H H9A 0.4657 0.7229 0.1871 0.043 Uiso calc R 1 1 . .
    H H9B 0.6121 0.7266 0.1582 0.043 Uiso calc R 1 1 . .
    C C10 0.4373(5) 0.7937(5) 0.11907(17) 0.0365(11) Uani d . 1 1 . .
    H H10A 0.4894 0.7846 0.0891 0.044 Uiso calc R 1 1 . .
    H H10B 0.4430 0.8898 0.1290 0.044 Uiso calc R 1 1 . .
    C C11 0.3361(5) 0.3518(4) 0.11655(18) 0.0390(12) Uani d . 1 1 . .
    H H11A 0.2590 0.3054 0.1341 0.047 Uiso calc R 1 1 . .
    H H11B 0.3160 0.3415 0.0828 0.047 Uiso calc R 1 1 . .
    C C12 0.4843(6) 0.2851(5) 0.12847(18) 0.0396(12) Uani d . 1 1 . .
    H H12A 0.4837 0.1867 0.1200 0.048 Uiso calc R 1 1 . .
    C C13 0.5099(5) 0.3032(5) 0.18254(16) 0.0345(11) Uani d . 1 1 . .
    H H13A 0.4229 0.2675 0.1988 0.041 Uiso calc R 1 1 . .
    C C14 0.5201(5) 0.4612(5) 0.19389(15) 0.0343(11) Uani d . 1 1 . .
    H H14A 0.4356 0.4818 0.2142 0.041 Uiso calc R 1 1 . .
    C C15 0.6011(6) 0.3603(5) 0.10101(17) 0.0418(12) Uani d . 1 1 . .
    C C16 0.6064(5) 0.4944(5) 0.11130(16) 0.0369(11) Uani d . 1 1 . .
    H H16A 0.6748 0.5530 0.0974 0.044 Uiso calc R 1 1 . .
    C C17 0.2395(7) 0.9152(6) 0.03954(18) 0.0601(16) Uani d . 1 1 . .
    H H17A 0.2460 0.8381 0.0180 0.090 Uiso calc R 1 1 . .
    H H17B 0.3346 0.9554 0.0437 0.090 Uiso calc R 1 1 . .
    H H17C 0.1741 0.9834 0.0266 0.090 Uiso calc R 1 1 . .
    C C18 0.1740(6) 0.9966(5) 0.11865(19) 0.0495(13) Uani d . 1 1 . .
    H H18A 0.2704 1.0385 0.1197 0.059 Uiso calc R 1 1 . .
    H H18B 0.1084 1.0622 0.1036 0.059 Uiso calc R 1 1 . .
    C C19 0.3445(6) 0.5886(5) 0.04277(16) 0.0466(13) Uani d . 1 1 . .
    H H19A 0.3362 0.4945 0.0321 0.070 Uiso calc R 1 1 . .
    H H19B 0.4459 0.6126 0.0458 0.070 Uiso calc R 1 1 . .
    H H19C 0.2988 0.6490 0.0201 0.070 Uiso calc R 1 1 . .
    C C20 0.6958(7) 0.2905(6) 0.06440(19) 0.0571(15) Uani d . 1 1 . .
    H H20A 0.7557 0.3625 0.0494 0.069 Uiso calc R 1 1 . .
    C C21 0.5967(10) 0.2283(7) 0.0251(2) 0.086(2) Uani d . 1 1 . .
    H H21A 0.5324 0.2987 0.0131 0.129 Uiso calc R 1 1 . .
    H H21B 0.5399 0.1539 0.0382 0.129 Uiso calc R 1 1 . .
    H H21C 0.6564 0.1937 -0.0004 0.129 Uiso calc R 1 1 . .
    C C22 0.7994(9) 0.1842(9) 0.0851(2) 0.108(3) Uani d . 1 1 . .
    H H22A 0.8570 0.2262 0.1098 0.161 Uiso calc R 1 1 . .
    H H22B 0.8628 0.1502 0.0605 0.161 Uiso calc R 1 1 . .
    H H22C 0.7443 0.1087 0.0982 0.161 Uiso calc R 1 1 . .
    C C23 0.6387(6) 0.2176(5) 0.19917(18) 0.0400(11) Uani d . 1 1 . .
    H H23A 0.7259 0.2438 0.1817 0.048 Uiso calc R 1 1 . .
    H H23B 0.6563 0.2338 0.2328 0.048 Uiso calc R 1 1 . .
    C C24 0.6531(6) 0.5052(5) 0.22226(17) 0.0460(13) Uani d . 1 1 . .
    H H24A 0.7403 0.4664 0.2078 0.055 Uiso calc R 1 1 . .
    H H24B 0.6616 0.6053 0.2214 0.055 Uiso calc R 1 1 . .
    O O4 0.8584(5) 0.9317(6) 0.20316(18) 0.0869(15) Uani d . 1 1 . .
    H H4C 0.7882 0.9888 0.2061 0.130 Uiso d R 1 1 . .
    C C25 0.8793(10) 0.8696(12) 0.2457(4) 0.157(5) Uani d D 1 1 . .
    H H25A 0.7847 0.8333 0.2551 0.189 Uiso calc R 1 1 . .
    H H25B 0.9021 0.9432 0.2680 0.189 Uiso calc R 1 1 . .
    C C26 0.9818(13) 0.7624(13) 0.2547(6) 0.222(8) Uani d D 1 1 . .
    H H26A 0.9793 0.7386 0.2879 0.333 Uiso calc R 1 1 . .
    H H26B 1.0782 0.7937 0.2464 0.333 Uiso calc R 1 1 . .
    H H26C 0.9574 0.6826 0.2360 0.333 Uiso calc R 1 1 . .
loop_
    _atom_site_aniso_label
    _atom_site_aniso_U_11
    _atom_site_aniso_U_22
    _atom_site_aniso_U_33
    _atom_site_aniso_U_12
    _atom_site_aniso_U_13
    _atom_site_aniso_U_23
    O1 0.055(2) 0.058(2) 0.052(2) 0.006(2) -0.0004(18) -0.0159(18)
    C1 0.045(3) 0.034(2) 0.034(3) 0.006(2) -0.008(2) 0.004(2)
    O2 0.045(2) 0.0382(18) 0.059(2) 0.0058(18) -0.0007(18) 0.0046(16)
    C2 0.051(3) 0.044(3) 0.049(3) 0.011(3) -0.013(3) -0.003(2)
    O3 0.055(2) 0.057(2) 0.042(2) 0.005(2) -0.0229(17) 0.0004(17)
    C3 0.035(3) 0.058(3) 0.054(3) -0.001(3) -0.014(2) -0.006(3)
    C4 0.043(3) 0.039(3) 0.049(3) -0.002(2) -0.008(2) 0.000(2)
    C5 0.036(3) 0.033(2) 0.032(2) -0.002(2) -0.003(2) -0.003(2)
    C6 0.039(3) 0.031(2) 0.028(2) 0.002(2) 0.000(2) 0.001(2)
    C7 0.036(2) 0.028(2) 0.036(2) -0.002(2) -0.002(2) -0.0007(19)
    C8 0.031(2) 0.030(2) 0.025(2) -0.001(2) 0.0003(19) -0.0025(19)
    C9 0.036(3) 0.031(2) 0.041(3) 0.000(2) -0.011(2) -0.005(2)
    C10 0.042(3) 0.028(2) 0.040(3) -0.003(2) 0.000(2) -0.001(2)
    C11 0.041(3) 0.031(2) 0.046(3) -0.001(2) -0.005(2) -0.004(2)
    C12 0.048(3) 0.024(2) 0.047(3) 0.003(2) -0.007(2) -0.008(2)
    C13 0.034(3) 0.032(2) 0.038(3) -0.002(2) -0.001(2) 0.003(2)
    C14 0.036(3) 0.036(2) 0.030(2) 0.002(2) 0.004(2) -0.001(2)
    C15 0.045(3) 0.043(3) 0.037(3) 0.014(2) -0.004(2) 0.002(2)
    C16 0.031(2) 0.043(3) 0.037(3) 0.003(2) 0.000(2) 0.006(2)
    C17 0.078(4) 0.055(3) 0.047(3) 0.013(3) -0.001(3) 0.017(3)
    C18 0.049(3) 0.041(3) 0.059(3) 0.008(2) -0.009(3) -0.002(3)
    C19 0.056(3) 0.049(3) 0.035(3) 0.009(3) -0.005(2) -0.004(2)
    C20 0.071(4) 0.056(3) 0.044(3) 0.014(3) 0.011(3) -0.001(3)
    C21 0.125(7) 0.080(5) 0.053(4) 0.012(5) 0.017(4) -0.022(4)
    C22 0.125(7) 0.125(7) 0.073(5) 0.082(6) 0.028(5) 0.005(5)
    C23 0.044(3) 0.036(2) 0.040(3) 0.005(2) -0.003(2) 0.002(2)
    C24 0.049(3) 0.049(3) 0.040(3) -0.003(3) -0.016(2) 0.004(2)
    O4 0.058(3) 0.100(3) 0.103(4) 0.033(3) 0.011(3) 0.024(3)
    C25 0.092(7) 0.185(11) 0.194(11) 0.032(8) 0.064(8) 0.100(10)
    C26 0.098(8) 0.212(15) 0.356(18) -0.024(9) -0.054(10) 0.189(14)
_geom_special_details
;
All e.s.d.'s (except the e.s.d. in the dihedral angle between two l.s. planes)
are estimated using the full covariance matrix. The cell e.s.d.'s are taken
into account individually in the estimation of e.s.d.'s in distances, angles
and torsion angles; correlations between e.s.d.'s in cell parameters are only
used when they are defined by crystal symmetry. An approximate (isotropic)
treatment of cell e.s.d.'s is used for estimating e.s.d.'s involving l.s.
planes.
;
loop_
    _geom_bond_atom_site_label_1
    _geom_bond_atom_site_label_2
    _geom_bond_site_symmetry_2
    _geom_bond_distance
    _geom_bond_publ_flag
    O1 C18 . 1.419(6) ?
    O1 H1A . 0.8500 ?
    C1 C17 . 1.527(7) ?
    C1 C18 . 1.538(7) ?
    C1 C2 . 1.539(7) ?
    C1 C6 . 1.549(6) ?
    O2 C23 . 1.444(6) ?
    O2 H2A . 0.8500 ?
    C2 C3 . 1.536(7) ?
    C2 H2B . 0.9700 ?
    C2 H2C . 0.9700 ?
    O3 C24 . 1.429(6) ?
    O3 H3A . 0.8200 ?
    C3 C4 . 1.518(7) ?
    C3 H3B . 0.9700 ?
    C3 H3C . 0.9700 ?
    C4 C5 . 1.521(7) ?
    C4 H4A . 0.9700 ?
    C4 H4B . 0.9700 ?
    C5 C7 . 1.553(6) ?
    C5 C6 . 1.553(6) ?
    C5 C19 . 1.554(6) ?
    C6 C10 . 1.523(6) ?
    C6 H6A . 0.9800 ?
    C7 C8 . 1.555(6) ?
    C7 C11 . 1.559(6) ?
    C7 H7A . 0.9800 ?
    C8 C16 . 1.505(6) ?
    C8 C9 . 1.537(6) ?
    C8 C14 . 1.577(6) ?
    C9 C10 . 1.516(6) ?
    C9 H9A . 0.9700 ?
    C9 H9B . 0.9700 ?
    C10 H10A . 0.9700 ?
    C10 H10B . 0.9700 ?
    C11 C12 . 1.538(7) ?
    C11 H11A . 0.9700 ?
    C11 H11B . 0.9700 ?
    C12 C15 . 1.504(7) ?
    C12 C13 . 1.546(6) ?
    C12 H12A . 0.9800 ?
    C13 C23 . 1.512(6) ?
    C13 C14 . 1.561(6) ?
    C13 H13A . 0.9800 ?
    C14 C24 . 1.515(6) ?
    C14 H14A . 0.9800 ?
    C15 C16 . 1.327(7) ?
    C15 C20 . 1.504(7) ?
    C16 H16A . 0.9300 ?
    C17 H17A . 0.9600 ?
    C17 H17B . 0.9600 ?
    C17 H17C . 0.9600 ?
    C18 H18A . 0.9700 ?
    C18 H18B . 0.9700 ?
    C19 H19A . 0.9600 ?
    C19 H19B . 0.9600 ?
    C19 H19C . 0.9600 ?
    C20 C22 . 1.513(9) ?
    C20 C21 . 1.549(9) ?
    C20 H20A . 0.9800 ?
    C21 H21A . 0.9600 ?
    C21 H21B . 0.9600 ?
    C21 H21C . 0.9600 ?
    C22 H22A . 0.9600 ?
    C22 H22B . 0.9600 ?
    C22 H22C . 0.9600 ?
    C23 H23A . 0.9700 ?
    C23 H23B . 0.9700 ?
    C24 H24A . 0.9700 ?
    C24 H24B . 0.9700 ?
    O4 C25 . 1.349(10) ?
    O4 H4C . 0.8500 ?
    C25 C26 . 1.420(9) ?
    C25 H25A . 0.9700 ?
    C25 H25B . 0.9700 ?
    C26 H26A . 0.9600 ?
    C26 H26B . 0.9600 ?
    C26 H26C . 0.9600 ?
loop_
    _geom_angle_atom_site_label_1
    _geom_angle_atom_site_label_2
    _geom_angle_atom_site_label_3
    _geom_angle_site_symmetry_1
    _geom_angle_site_symmetry_3
    _geom_angle
    _geom_angle_publ_flag
    C18 O1 H1A . . 119.2 ?
    C17 C1 C18 . . 104.9(4) ?
    C17 C1 C2 . . 110.3(4) ?
    C18 C1 C2 . . 107.3(4) ?
    C17 C1 C6 . . 114.3(4) ?
    C18 C1 C6 . . 110.5(4) ?
    C2 C1 C6 . . 109.3(4) ?
    C23 O2 H2A . . 119.1 ?
    C3 C2 C1 . . 113.3(4) ?
    C3 C2 H2B . . 108.9 ?
    C1 C2 H2B . . 108.9 ?
    C3 C2 H2C . . 108.9 ?
    C1 C2 H2C . . 108.9 ?
    H2B C2 H2C . . 107.7 ?
    C24 O3 H3A . . 109.5 ?
    C4 C3 C2 . . 110.2(4) ?
    C4 C3 H3B . . 109.6 ?
    C2 C3 H3B . . 109.6 ?
    C4 C3 H3C . . 109.6 ?
    C2 C3 H3C . . 109.6 ?
    H3B C3 H3C . . 108.1 ?
    C3 C4 C5 . . 113.7(4) ?
    C3 C4 H4A . . 108.8 ?
    C5 C4 H4A . . 108.8 ?
    C3 C4 H4B . . 108.8 ?
    C5 C4 H4B . . 108.8 ?
    H4A C4 H4B . . 107.7 ?
    C4 C5 C7 . . 107.9(4) ?
    C4 C5 C6 . . 108.9(4) ?
    C7 C5 C6 . . 106.3(3) ?
    C4 C5 C19 . . 109.7(4) ?
    C7 C5 C19 . . 111.3(4) ?
    C6 C5 C19 . . 112.5(4) ?
    C10 C6 C1 . . 115.2(4) ?
    C10 C6 C5 . . 109.9(4) ?
    C1 C6 C5 . . 117.2(4) ?
    C10 C6 H6A . . 104.3 ?
    C1 C6 H6A . . 104.3 ?
    C5 C6 H6A . . 104.3 ?
    C5 C7 C8 . . 116.9(4) ?
    C5 C7 C11 . . 113.9(4) ?
    C8 C7 C11 . . 108.5(4) ?
    C5 C7 H7A . . 105.5 ?
    C8 C7 H7A . . 105.5 ?
    C11 C7 H7A . . 105.5 ?
    C16 C8 C9 . . 113.0(4) ?
    C16 C8 C7 . . 109.9(3) ?
    C9 C8 C7 . . 111.1(4) ?
    C16 C8 C14 . . 106.5(3) ?
    C9 C8 C14 . . 110.8(4) ?
    C7 C8 C14 . . 105.1(3) ?
    C10 C9 C8 . . 114.3(4) ?
    C10 C9 H9A . . 108.7 ?
    C8 C9 H9A . . 108.7 ?
    C10 C9 H9B . . 108.7 ?
    C8 C9 H9B . . 108.7 ?
    H9A C9 H9B . . 107.6 ?
    C9 C10 C6 . . 111.1(4) ?
    C9 C10 H10A . . 109.4 ?
    C6 C10 H10A . . 109.4 ?
    C9 C10 H10B . . 109.4 ?
    C6 C10 H10B . . 109.4 ?
    H10A C10 H10B . . 108.0 ?
    C12 C11 C7 . . 109.9(4) ?
    C12 C11 H11A . . 109.7 ?
    C7 C11 H11A . . 109.7 ?
    C12 C11 H11B . . 109.7 ?
    C7 C11 H11B . . 109.7 ?
    H11A C11 H11B . . 108.2 ?
    C15 C12 C11 . . 108.2(4) ?
    C15 C12 C13 . . 109.9(4) ?
    C11 C12 C13 . . 107.5(4) ?
    C15 C12 H12A . . 110.4 ?
    C11 C12 H12A . . 110.4 ?
    C13 C12 H12A . . 110.4 ?
    C23 C13 C12 . . 111.1(4) ?
    C23 C13 C14 . . 115.1(4) ?
    C12 C13 C14 . . 108.6(4) ?
    C23 C13 H13A . . 107.2 ?
    C12 C13 H13A . . 107.2 ?
    C14 C13 H13A . . 107.2 ?
    C24 C14 C13 . . 115.4(4) ?
    C24 C14 C8 . . 114.1(4) ?
    C13 C14 C8 . . 109.4(3) ?
    C24 C14 H14A . . 105.7 ?
    C13 C14 H14A . . 105.7 ?
    C8 C14 H14A . . 105.7 ?
    C16 C15 C20 . . 124.5(5) ?
    C16 C15 C12 . . 112.6(5) ?
    C20 C15 C12 . . 122.8(4) ?
    C15 C16 C8 . . 116.5(5) ?
    C15 C16 H16A . . 121.7 ?
    C8 C16 H16A . . 121.7 ?
    C1 C17 H17A . . 109.5 ?
    C1 C17 H17B . . 109.5 ?
    H17A C17 H17B . . 109.5 ?
    C1 C17 H17C . . 109.5 ?
    H17A C17 H17C . . 109.5 ?
    H17B C17 H17C . . 109.5 ?
    O1 C18 C1 . . 114.7(4) ?
    O1 C18 H18A . . 108.6 ?
    C1 C18 H18A . . 108.6 ?
    O1 C18 H18B . . 108.6 ?
    C1 C18 H18B . . 108.6 ?
    H18A C18 H18B . . 107.6 ?
    C5 C19 H19A . . 109.5 ?
    C5 C19 H19B . . 109.5 ?
    H19A C19 H19B . . 109.5 ?
    C5 C19 H19C . . 109.5 ?
    H19A C19 H19C . . 109.5 ?
    H19B C19 H19C . . 109.5 ?
    C15 C20 C22 . . 113.7(5) ?
    C15 C20 C21 . . 108.9(5) ?
    C22 C20 C21 . . 112.1(6) ?
    C15 C20 H20A . . 107.2 ?
    C22 C20 H20A . . 107.2 ?
    C21 C20 H20A . . 107.2 ?
    C20 C21 H21A . . 109.5 ?
    C20 C21 H21B . . 109.5 ?
    H21A C21 H21B . . 109.5 ?
    C20 C21 H21C . . 109.5 ?
    H21A C21 H21C . . 109.5 ?
    H21B C21 H21C . . 109.5 ?
    C20 C22 H22A . . 109.5 ?
    C20 C22 H22B . . 109.5 ?
    H22A C22 H22B . . 109.5 ?
    C20 C22 H22C . . 109.5 ?
    H22A C22 H22C . . 109.5 ?
    H22B C22 H22C . . 109.5 ?
    O2 C23 C13 . . 108.5(4) ?
    O2 C23 H23A . . 110.0 ?
    C13 C23 H23A . . 110.0 ?
    O2 C23 H23B . . 110.0 ?
    C13 C23 H23B . . 110.0 ?
    H23A C23 H23B . . 108.4 ?
    O3 C24 C14 . . 111.5(4) ?
    O3 C24 H24A . . 109.3 ?
    C14 C24 H24A . . 109.3 ?
    O3 C24 H24B . . 109.3 ?
    C14 C24 H24B . . 109.3 ?
    H24A C24 H24B . . 108.0 ?
    C25 O4 H4C . . 108.0 ?
    O4 C25 C26 . . 125.2(11) ?
    O4 C25 H25A . . 106.0 ?
    C26 C25 H25A . . 106.0 ?
    O4 C25 H25B . . 106.0 ?
    C26 C25 H25B . . 106.0 ?
    H25A C25 H25B . . 106.3 ?
    C25 C26 H26A . . 109.5 ?
    C25 C26 H26B . . 109.5 ?
    H26A C26 H26B . . 109.5 ?
    C25 C26 H26C . . 109.5 ?
    H26A C26 H26C . . 109.5 ?
    H26B C26 H26C . . 109.5 ?
loop_
    _geom_torsion_atom_site_label_1
    _geom_torsion_atom_site_label_2
    _geom_torsion_atom_site_label_3
    _geom_torsion_atom_site_label_4
    _geom_torsion_site_symmetry_1
    _geom_torsion_site_symmetry_2
    _geom_torsion_site_symmetry_3
    _geom_torsion_site_symmetry_4
    _geom_torsion
    _geom_torsion_publ_flag
    C17 C1 C2 C3 . . . . 75.7(5) ?
    C18 C1 C2 C3 . . . . -170.6(4) ?
    C6 C1 C2 C3 . . . . -50.7(6) ?
    C1 C2 C3 C4 . . . . 57.0(6) ?
    C2 C3 C4 C5 . . . . -58.6(6) ?
    C3 C4 C5 C7 . . . . 168.2(4) ?
    C3 C4 C5 C6 . . . . 53.2(5) ?
    C3 C4 C5 C19 . . . . -70.3(5) ?
    C17 C1 C6 C10 . . . . 55.4(5) ?
    C18 C1 C6 C10 . . . . -62.6(5) ?
    C2 C1 C6 C10 . . . . 179.5(4) ?
    C17 C1 C6 C5 . . . . -76.2(6) ?
    C18 C1 C6 C5 . . . . 165.8(4) ?
    C2 C1 C6 C5 . . . . 47.9(5) ?
    C4 C5 C6 C10 . . . . 177.1(4) ?
    C7 C5 C6 C10 . . . . 61.1(5) ?
    C19 C5 C6 C10 . . . . -61.0(5) ?
    C4 C5 C6 C1 . . . . -48.9(5) ?
    C7 C5 C6 C1 . . . . -165.0(4) ?
    C19 C5 C6 C1 . . . . 72.9(5) ?
    C4 C5 C7 C8 . . . . -170.1(4) ?
    C6 C5 C7 C8 . . . . -53.3(5) ?
    C19 C5 C7 C8 . . . . 69.6(5) ?
    C4 C5 C7 C11 . . . . 62.0(5) ?
    C6 C5 C7 C11 . . . . 178.8(4) ?
    C19 C5 C7 C11 . . . . -58.3(5) ?
    C5 C7 C8 C16 . . . . -81.2(5) ?
    C11 C7 C8 C16 . . . . 49.2(5) ?
    C5 C7 C8 C9 . . . . 44.7(5) ?
    C11 C7 C8 C9 . . . . 175.1(4) ?
    C5 C7 C8 C14 . . . . 164.5(4) ?
    C11 C7 C8 C14 . . . . -65.0(4) ?
    C16 C8 C9 C10 . . . . 81.0(5) ?
    C7 C8 C9 C10 . . . . -43.1(6) ?
    C14 C8 C9 C10 . . . . -159.6(4) ?
    C8 C9 C10 C6 . . . . 54.2(6) ?
    C1 C6 C10 C9 . . . . 161.3(4) ?
    C5 C6 C10 C9 . . . . -63.8(5) ?
    C5 C7 C11 C12 . . . . 137.0(4) ?
    C8 C7 C11 C12 . . . . 4.9(5) ?
    C7 C11 C12 C15 . . . . -58.8(5) ?
    C7 C11 C12 C13 . . . . 59.9(5) ?
    C15 C12 C13 C23 . . . . -73.2(5) ?
    C11 C12 C13 C23 . . . . 169.3(4) ?
    C15 C12 C13 C14 . . . . 54.4(5) ?
    C11 C12 C13 C14 . . . . -63.2(5) ?
    C23 C13 C14 C24 . . . . -3.2(6) ?
    C12 C13 C14 C24 . . . . -128.5(4) ?
    C23 C13 C14 C8 . . . . 127.1(4) ?
    C12 C13 C14 C8 . . . . 1.8(5) ?
    C16 C8 C14 C24 . . . . 75.8(5) ?
    C9 C8 C14 C24 . . . . -47.4(5) ?
    C7 C8 C14 C24 . . . . -167.5(4) ?
    C16 C8 C14 C13 . . . . -55.2(5) ?
    C9 C8 C14 C13 . . . . -178.4(4) ?
    C7 C8 C14 C13 . . . . 61.5(4) ?
    C11 C12 C15 C16 . . . . 59.2(6) ?
    C13 C12 C15 C16 . . . . -57.9(5) ?
    C11 C12 C15 C20 . . . . -118.2(5) ?
    C13 C12 C15 C20 . . . . 124.7(5) ?
    C20 C15 C16 C8 . . . . 176.0(4) ?
    C12 C15 C16 C8 . . . . -1.3(6) ?
    C9 C8 C16 C15 . . . . -179.8(4) ?
    C7 C8 C16 C15 . . . . -55.0(5) ?
    C14 C8 C16 C15 . . . . 58.4(5) ?
    C17 C1 C18 O1 . . . . -178.4(4) ?
    C2 C1 C18 O1 . . . . 64.3(5) ?
    C6 C1 C18 O1 . . . . -54.8(6) ?
    C16 C15 C20 C22 . . . . 115.7(7) ?
    C12 C15 C20 C22 . . . . -67.2(8) ?
    C16 C15 C20 C21 . . . . -118.4(6) ?
    C12 C15 C20 C21 . . . . 58.7(6) ?
    C12 C13 C23 O2 . . . . -62.5(5) ?
    C14 C13 C23 O2 . . . . 173.5(4) ?
    C13 C14 C24 O3 . . . . -71.8(5) ?
    C8 C14 C24 O3 . . . . 160.3(4) ?
loop_
    _geom_hbond_atom_site_label_D
    _geom_hbond_atom_site_label_H
    _geom_hbond_atom_site_label_A
    _geom_hbond_site_symmetry_A
    _geom_hbond_distance_DH
    _geom_hbond_distance_HA
    _geom_hbond_distance_DA
    _geom_hbond_angle_DHA
    _geom_hbond_publ_flag
    O1 H1A O4 1_455 0.85 2.41 2.689(6) 100 no
    O2 H2A O3 3_645 0.85 2.27 2.749(5) 116 yes
    O3 H3A O1 3_645 0.82 1.97 2.758(5) 160 yes
    O4 H4C O2 1_565 0.85 1.90 2.704(6) 157 yes
    C2 H2B O1 . 0.97 2.57 2.979(6) 106 no
    C6 H6A O1 . 0.98 2.50 2.959(6) 108 no
    C12 H12A O2 . 0.98 2.54 2.918(6) 103 no
    C23 H23B O3 . 0.97 2.43 3.086(6) 124 no
data_global
_journal_date_recd_electronic     2011-03-04
_journal_date_accepted     2011-04-01
_journal_name_full     'Acta Crystallographica, Section E'
_journal_year     2011
_journal_volume     67
_journal_issue      5
_journal_page_first     o1076
_journal_page_last     o1076
_journal_paper_category     QO
_journal_coeditor_code     ZS2101
_publ_contact_author_name     'Professor Shi-bin Shang'
_publ_contact_author_address
;
Institute of Chemical Industry of Forest Products
Chinese Academy of Forestry
Nanjing, 210042,
People's Republic of China
;
_publ_contact_author_email     shangsb@hotmail.com
_publ_contact_author_fax     '+86-25-85482499'
_publ_contact_author_phone     '+86-25-85482499'
_publ_section_title
;\
16-Isopropyl-5,9-dimethyltetracyclo[10.2.2.0^1,10^.0^4,9^]hexadec-15-ene-5,13,\
14-trimethanol ethanol monosolvate
;
loop_
    _publ_author_name
    _publ_author_address
    'Jian Li'
;
Institute of Chemical Industry of Forest Products
Chinese Academy of Forestry
Nanjing, 210042,
People's Republic of China
;
    'Xiao-ping Rao'
;
Institute of Chemical Industry of Forest Products
Chinese Academy of Forestry
Nanjing, 210042,
People's Republic of China
;
    'Shi-bin Shang'
;
Institute of Chemical Industry of Forest Products
Chinese Academy of Forestry
Nanjing, 210042,
People's Republic of China
;
    'Yan-qing Gao'
;
Institute of Chemical Industry of Forest Products
Chinese Academy of Forestry
Nanjing, 210042,
People's Republic of China
;
