# Supplementary material for: 16-Isopropyl-5,9-dimethyl­tetra­cyclo­[10.2.2.01,10.04,9]hexa­dec-15-ene-5,13,14-trimethanol ethanol monosolvate
Source: Acta Crystallogr Sect E Struct Rep Online. 2011 Apr 7;67(Pt 5):o1076. doi: 10.1107/S1600536811012207 (PMC3089081; doi:10.1107/S1600536811012207)
Supplement: Supplementary file 2 [file e-67-o1076-Isup2.hkl]

# 
# h,k,l, Fc-squared, Fo-squared, sigma(Fo-squared) and status flag 
# 
data_I
_shelx_title ' X in P2(1)2(1)2(1)' 
_shelx_refln_list_code          4 
_shelx_F_calc_maximum      140.03 
_exptl_crystal_F_000       936.00 
_reflns_d_resolution_high  0.8283 
 
loop_ 
 _symmetry_equiv_pos_as_xyz 
 'x, y, z' 
 '-x+1/2, -y, z+1/2' 
 '-x, y+1/2, -z+1/2' 
 'x+1/2, -y+1/2, -z' 
 
_cell_length_a     9.1440 
_cell_length_b     9.6570 
_cell_length_c    28.0730 
_cell_angle_alpha  90.000 
_cell_angle_beta   90.000 
_cell_angle_gamma  90.000 
 
_shelx_F_squared_multiplier     1.000 
 
loop_ 
 _refln_index_h 
 _refln_index_k 
 _refln_index_l 
 _refln_F_squared_calc 
 _refln_F_squared_meas 
 _refln_F_squared_sigma 
 _refln_observed_status 
   2   0   0     1083.43     1113.13     15.85 o 
   4   0   0      782.63      815.87     20.51 o 
   6   0   0     2587.46     2432.29     44.08 o 
   8   0   0     1376.36     1021.63     35.69 o 
  10   0   0       48.76       29.70     17.85 o 
   1   1   0      100.63       89.76      7.26 o 
   2   1   0     5962.25     6589.03    439.17 o 
   3   1   0       56.08       65.41      4.93 o 
   4   1   0       87.82      138.37      7.39 o 
   5   1   0        0.92        4.45      5.32 o 
   6   1   0      125.77      103.42     11.92 o 
   7   1   0       30.03       23.27      8.99 o 
   8   1   0      148.78      119.12     12.48 o 
   9   1   0        0.03       -1.92     17.45 o 
  10   1   0        8.29       -0.32     19.51 o 
   0   2   0      404.43      395.48    237.53 o 
   1   2   0      280.21      433.20     43.68 o 
   2   2   0     4601.92     4255.46    268.43 o 
   3   2   0     1416.06     1505.78     72.38 o 
   4   2   0     8856.65     8303.72    183.99 o 
   5   2   0        0.11       11.65      5.63 o 
   6   2   0        0.16        4.35      6.52 o 
   7   2   0       43.12       48.71      8.03 o 
   8   2   0       90.32       68.58     10.20 o 
   9   2   0        2.75       -8.65     10.41 o 
  10   2   0       15.03       11.42     14.58 o 
   1   3   0     3527.26     3565.64    213.49 o 
   2   3   0      377.52      378.07     30.43 o 
   3   3   0        5.95       15.04      4.57 o 
   4   3   0       87.17      130.56      8.00 o 
   5   3   0      769.75      696.72     59.00 o 
   6   3   0      152.61       99.71     24.90 o 
   7   3   0        0.63        8.98      9.86 o 
   8   3   0       68.53       73.24     15.12 o 
   9   3   0      122.25      124.45     20.71 o 
  10   3   0       28.24       22.53     12.48 o 
   0   4   0     6227.41     5844.85     89.90 o 
   1   4   0     1567.31     1368.75     62.13 o 
   2   4   0      523.22      633.96     13.37 o 
   3   4   0      351.62      370.77     11.99 o 
   4   4   0       65.74       82.55     13.65 o 
   5   4   0      138.10      180.54     20.98 o 
   6   4   0      360.13      362.64     15.08 o 
   7   4   0        1.67       27.35     11.05 o 
   8   4   0       52.39       20.48     12.02 o 
   9   4   0        9.89        3.64     10.17 o 
  10   4   0        0.24       15.16     14.92 o 
   1   5   0     1211.10     1137.26     23.64 o 
   2   5   0     1512.23     1490.88     84.04 o 
   3   5   0      507.00      500.91     41.02 o 
   4   5   0      394.30      425.56     25.10 o 
   5   5   0       12.89        0.72      6.99 o 
   6   5   0      114.15      125.16     11.41 o 
   7   5   0        2.45        1.99     20.11 o 
   8   5   0      141.56      168.96     13.24 o 
   9   5   0       11.45       14.31      9.99 o 
   0   6   0       77.92       46.30     37.09 o 
   1   6   0        0.61        9.63      5.15 o 
   2   6   0      143.02      189.77      9.77 o 
   3   6   0        0.40       -3.25      9.12 o 
   4   6   0        6.70       15.95      9.66 o 
   5   6   0      235.63      212.93     20.11 o 
   6   6   0      422.78      398.70     17.44 o 
   7   6   0      155.18      150.81     14.42 o 
   8   6   0       38.24       36.27     11.92 o 
   9   6   0        7.90        0.82     12.13 o 
   1   7   0      430.61      406.02     14.58 o 
   2   7   0       82.77       76.54      8.76 o 
   3   7   0      594.71      560.77     18.03 o 
   4   7   0       20.36       27.69      9.85 o 
   5   7   0      351.70      332.92     16.28 o 
   6   7   0        0.81        6.62      9.28 o 
   7   7   0      134.53      130.06     13.06 o 
   8   7   0        8.52        6.16     12.71 o 
   0   8   0       38.13       29.68      8.56 o 
   1   8   0       57.03       53.27      9.43 o 
   2   8   0     1076.75      928.29     43.22 o 
   3   8   0       98.73      114.77     11.74 o 
   4   8   0      230.60      215.96     22.64 o 
   5   8   0       11.73       14.89      9.71 o 
   6   8   0        6.87      -12.93     14.25 o 
   7   8   0       10.32        6.81     16.25 o 
   8   8   0       74.86       54.74     18.91 o 
   1   9   0       28.24       43.12      8.77 o 
   2   9   0       61.60       56.32     10.62 o 
   3   9   0       32.26       20.31     15.25 o 
   4   9   0       36.97       37.82     14.78 o 
   5   9   0        4.96        1.26     10.95 o 
   6   9   0       20.73       35.84     12.37 o 
   7   9   0        0.22       -7.46     15.45 o 
   0  10   0      128.38       97.63     16.18 o 
   1  10   0        9.48       -4.78      9.97 o 
   2  10   0        4.38       -6.62      9.27 o 
   3  10   0       30.67       23.86     17.31 o 
   4  10   0       15.52       -0.13     24.17 o 
   5  10   0        1.22      -11.18     16.38 o 
   1  11   0        6.92       23.42     11.07 o 
   2  11   0       12.98       -1.20     18.25 o 
   3  11   0        5.67       -2.73     11.03 o 
   1   0   1    12453.09     9781.38    136.78 o 
   2   0   1     3352.68     3251.62     26.77 o 
   3   0   1       46.60       25.57      6.26 o 
   4   0   1     1275.00     1150.29     23.71 o 
   5   0   1      508.04      557.90     19.71 o 
   6   0   1      190.70      181.26     16.25 o 
   7   0   1      161.30      179.53     16.38 o 
   8   0   1       39.45       47.01     15.58 o 
   9   0   1       77.24       69.39     16.11 o 
  10   0   1       29.23       40.09     17.45 o 
  11   0   1        7.50        7.46     18.51 o 
   0   1   1      640.33      575.59     23.24 o 
   1   1   1    10760.13     8697.74    764.86 o 
   2   1   1      959.10      948.92     45.08 o 
   3   1   1     3556.44     3285.38    114.60 o 
   4   1   1     1222.57     1415.49     28.50 o 
   5   1   1      942.18      992.86     58.73 o 
   6   1   1       43.97       19.82     14.45 o 
   7   1   1      171.42      164.42     11.96 o 
   8   1   1       35.36       71.43     10.59 o 
   9   1   1        0.55       11.94     16.31 o 
  10   1   1       38.52       45.43     11.64 o 
   0   2   1     3372.28     3241.81    107.41 o 
   1   2   1      407.69      406.93     19.71 o 
   2   2   1      297.18      351.57     10.06 o 
   3   2   1      117.80       89.01      5.41 o 
   4   2   1      282.98      240.39     31.63 o 
   5   2   1       26.30       30.26     10.12 o 
   6   2   1      177.59      197.16     14.78 o 
   7   2   1       81.14       63.19     10.59 o 
   8   2   1      127.83      117.70     18.98 o 
   9   2   1       17.31       17.75     10.78 o 
  10   2   1       13.46       30.54     11.21 o 
   0   3   1     6378.22     5575.69     29.63 o 
   1   3   1       77.06      134.29      8.32 o 
   2   3   1      752.45      798.56     42.68 o 
   3   3   1      423.84      478.58     36.43 o 
   4   3   1      185.96      142.96      8.70 o 
   5   3   1      298.77      301.12     12.05 o 
   6   3   1      160.25      162.58     11.59 o 
   7   3   1       87.03      104.68     10.85 o 
   8   3   1       39.91       31.81     10.27 o 
   9   3   1        8.23       26.63      9.79 o 
  10   3   1        7.05      -12.93     12.93 o 
   0   4   1      110.80      165.85      7.01 o 
   1   4   1     1968.39     1954.39     64.86 o 
   2   4   1      741.31      756.69     47.68 o 
   3   4   1      235.88      234.26      9.51 o 
   4   4   1      380.28      399.81     41.22 o 
   5   4   1      201.29      238.47     15.25 o 
   6   4   1      136.36      161.33     24.90 o 
   7   4   1      115.44      123.44     11.00 o 
   8   4   1       22.85        9.85     10.39 o 
   9   4   1        8.30      -13.21     18.11 o 
  10   4   1       41.23       73.73     13.09 o 
   0   5   1      351.54      335.58     17.45 o 
   1   5   1     1688.66     1664.19     27.30 o 
   2   5   1      368.32      337.78     26.10 o 
   3   5   1      138.43      143.99      9.07 o 
   4   5   1      114.27      112.67      9.27 o 
   5   5   1      174.13      166.77     11.05 o 
   6   5   1       93.90       84.27     16.11 o 
   7   5   1      103.78      127.31     18.78 o 
   8   5   1       52.31       54.13     34.43 o 
   9   5   1       32.65       34.98     10.97 o 
   0   6   1      166.80      160.79      8.76 o 
   1   6   1       22.56       20.58      5.34 o 
   2   6   1       93.63      105.54      8.44 o 
   3   6   1      162.68      158.00     31.30 o 
   4   6   1       89.24       72.18      9.50 o 
   5   6   1       59.38       65.90      9.98 o 
   6   6   1       48.12       48.79     10.46 o 
   7   6   1       67.11       68.07     16.65 o 
   8   6   1       11.61        1.61     10.84 o 
   9   6   1       40.30       68.88     17.85 o 
   0   7   1        2.82       -0.23     10.65 o 
   1   7   1      102.94      103.59     14.58 o 
   2   7   1      542.70      578.46     29.30 o 
   3   7   1      962.42     1010.99     49.81 o 
   4   7   1      187.13      221.39     15.72 o 
   5   7   1      371.01      386.92     17.39 o 
   6   7   1      117.69       87.81     13.62 o 
   7   7   1       64.84       82.67     12.54 o 
   8   7   1       53.69       65.60     12.15 o 
   0   8   1      279.91      253.49     30.96 o 
   1   8   1       87.11       67.51      9.66 o 
   2   8   1       51.13       50.55     10.85 o 
   3   8   1      303.52      353.57     16.43 o 
   4   8   1      318.45      304.94     16.24 o 
   5   8   1      158.85      143.39     13.97 o 
   6   8   1       15.15       13.62     12.25 o 
   7   8   1       13.02       19.61     11.17 o 
   8   8   1       20.54       56.34     15.05 o 
   0   9   1       20.18       29.12     14.58 o 
   1   9   1       77.11       77.53     11.59 o 
   2   9   1       52.05       44.03     21.11 o 
   3   9   1       55.72       41.65     10.59 o 
   4   9   1       27.51       37.55     11.05 o 
   5   9   1       14.19       31.74      9.70 o 
   6   9   1       17.78       36.48     11.10 o 
   7   9   1        9.26       32.63     13.85 o 
   0  10   1      116.18       50.16     46.75 o 
   1  10   1       38.71       54.20     10.85 o 
   2  10   1       21.64       29.82     10.94 o 
   3  10   1       19.21       16.56     10.13 o 
   4  10   1       27.23       21.63     12.28 o 
   5  10   1       11.65        5.79     11.92 o 
   0  11   1        0.45      -12.09     12.09 o 
   1  11   1       14.13        4.24     13.12 o 
   2  11   1        1.25       -5.73     11.92 o 
   3  11   1       29.76       33.92     13.72 o 
   0   0   2     3553.00     3008.70     60.06 o 
   1   0   2     8075.68     6577.83    119.86 o 
   2   0   2     3992.79     4312.95     31.30 o 
   3   0   2      620.60      707.46     16.25 o 
   4   0   2     2180.80     1998.92     31.30 o 
   5   0   2      118.12      159.02     12.92 o 
   6   0   2      549.40      505.16     21.71 o 
   7   0   2      393.34      353.20     21.04 o 
   8   0   2      379.21      340.68     23.04 o 
   9   0   2       31.48       42.62     16.38 o 
  10   0   2        7.65       10.39     17.71 o 
  11   0   2       68.47       44.48     20.91 o 
   0   1   2     2177.48     2156.37     32.56 o 
   1   1   2     5836.29     5177.48    333.35 o 
   2   1   2     2610.15     2855.02    109.21 o 
   3   1   2       70.28       65.65      5.32 o 
   4   1   2      694.08      702.53     13.84 o 
   5   1   2      145.69      173.04      8.85 o 
   6   1   2       68.99       62.07      7.29 o 
   7   1   2      482.89      472.27     23.24 o 
   8   1   2      204.28      230.40     14.13 o 
   9   1   2       73.76       86.33     26.04 o 
  10   1   2       71.31       74.72     12.87 o 
   0   2   2     5786.51     5478.04    231.27 o 
   1   2   2     3427.71     3632.11    289.74 o 
   2   2   2      135.63      154.83     10.72 o 
   3   2   2      275.69      220.32     11.19 o 
   4   2   2      995.15     1033.12     37.69 o 
   5   2   2     1701.95     1858.86     60.73 o 
   6   2   2      199.02      258.19     11.91 o 
   7   2   2       22.30        8.32     11.92 o 
   8   2   2       44.65       67.40     10.49 o 
   9   2   2       28.53       31.32     10.85 o 
  10   2   2        5.72       -1.68     12.06 o 
   0   3   2       88.91      106.87      4.94 o 
   1   3   2     1731.59     1763.59     46.61 o 
   2   3   2     1424.03     1347.24     76.51 o 
   3   3   2      761.61      919.61     38.22 o 
   4   3   2       12.73       12.97      5.29 o 
   5   3   2      929.89      968.09     26.44 o 
   6   3   2       88.71       92.28      9.08 o 
   7   3   2       69.08       83.67     10.80 o 
   8   3   2       85.38       80.32     10.73 o 
   9   3   2       15.45       25.93     14.38 o 
  10   3   2        7.77        2.78     17.85 o 
   0   4   2     4249.77     4413.35    203.83 o 
   1   4   2       51.73       54.22      5.59 o 
   2   4   2       45.76       45.00      5.65 o 
   3   4   2       66.46       61.82      7.06 o 
   4   4   2       68.61       63.14      8.79 o 
   5   4   2      381.11      354.61     13.66 o 
   6   4   2      213.83      192.27     11.56 o 
   7   4   2        5.50       -6.33      9.22 o 
   8   4   2      131.23      104.82     22.84 o 
   9   4   2       16.95       29.40     10.99 o 
  10   4   2       16.61       31.86     11.71 o 
   0   5   2      149.28      147.10      7.85 o 
   1   5   2      181.19      161.85      8.27 o 
   2   5   2      577.55      587.48     23.57 o 
   3   5   2       66.36       75.75      7.72 o 
   4   5   2      177.11      199.85     12.65 o 
   5   5   2      484.76      444.74     27.83 o 
   6   5   2      262.64      192.95     13.13 o 
   7   5   2        1.67       17.98      9.44 o 
   8   5   2       57.10       62.19     20.04 o 
   9   5   2       19.71       20.74     12.24 o 
   0   6   2        4.44       -2.87      6.39 o 
   1   6   2       15.65       22.22      5.57 o 
   2   6   2      375.82      385.22     30.10 o 
   3   6   2      299.49      314.19     24.11 o 
   4   6   2       97.86       85.67     10.79 o 
   5   6   2      453.47      437.46     17.00 o 
   6   6   2        7.09       19.17      8.54 o 
   7   6   2      247.72      258.35     21.44 o 
   8   6   2       54.97       38.64     11.42 o 
   9   6   2        7.48        9.28     12.76 o 
   0   7   2       81.20       81.32      8.51 o 
   1   7   2      219.32      202.35     15.72 o 
   2   7   2      124.68      135.86     10.46 o 
   3   7   2        2.09        8.14     18.78 o 
   4   7   2      584.04      575.53     71.32 o 
   5   7   2        8.74      -10.36     10.36 o 
   6   7   2      152.16      132.06     15.85 o 
   7   7   2        3.62       10.92      9.58 o 
   8   7   2       24.60       44.89     28.17 o 
   0   8   2       47.10       52.42      8.81 o 
   1   8   2      224.01      214.57     34.63 o 
   2   8   2      179.90      169.15     12.66 o 
   3   8   2      251.89      242.05     14.54 o 
   4   8   2      143.50      145.07     28.10 o 
   5   8   2       38.90       24.65     11.38 o 
   6   8   2        2.86        1.02     12.99 o 
   7   8   2       73.36       79.95     15.62 o 
   8   8   2       15.68        5.99     19.18 o 
   0   9   2        2.38        0.16      9.09 o 
   1   9   2        9.49        7.29      9.33 o 
   2   9   2       18.52       11.78     11.39 o 
   3   9   2       48.13       65.28     10.64 o 
   4   9   2       28.90       25.51     22.04 o 
   5   9   2       21.15       17.34     12.79 o 
   6   9   2       22.52       58.36     11.66 o 
   0  10   2        2.96       10.01     10.07 o 
   1  10   2        7.91        5.41     10.22 o 
   2  10   2       72.79       50.37     12.84 o 
   3  10   2        6.06      -11.50     11.50 o 
   4  10   2        7.46       13.77     11.80 o 
   5  10   2       21.72       27.09     12.47 o 
   0  11   2        3.16        4.48     12.73 o 
   1  11   2       10.95       14.65     12.66 o 
   2  11   2       71.29       75.24     13.72 o 
   3  11   2        7.87       33.48     12.38 o 
   1   0   3      352.80      340.41      7.72 o 
   2   0   3     1024.98      903.90     15.45 o 
   3   0   3        2.31        4.39      5.19 o 
   4   0   3      146.07      104.28      9.32 o 
   5   0   3       10.42       16.25      8.79 o 
   6   0   3      564.37      562.96     22.24 o 
   7   0   3      176.00      166.61     16.11 o 
   8   0   3        4.76       17.45     13.85 o 
   9   0   3       21.23      -17.18     17.18 o 
  10   0   3       27.90       58.60     17.58 o 
   0   1   3      152.86      148.83      3.91 o 
   1   1   3    19607.54    17210.79    987.61 o 
   2   1   3     3221.11     3336.60    125.46 o 
   3   1   3       39.63       27.09      4.23 o 
   4   1   3     3839.59     3846.84     53.94 o 
   5   1   3      963.56      987.47     18.50 o 
   6   1   3       80.31       77.45      8.05 o 
   7   1   3      536.94      594.77     22.04 o 
   8   1   3      645.99      678.35     21.59 o 
   9   1   3       17.42       15.37     10.54 o 
  10   1   3        5.71       27.93     10.77 o 
   0   2   3      584.00      691.53     29.23 o 
   1   2   3     2349.47     2324.21    166.28 o 
   2   2   3     2583.61     2774.06    110.54 o 
   3   2   3      799.14      757.58     13.09 o 
   4   2   3      333.22      291.45     10.12 o 
   5   2   3      124.41       97.53     20.38 o 
   6   2   3        6.60        1.91      7.00 o 
   7   2   3       46.91       81.92      8.94 o 
   8   2   3      200.97      166.38     13.04 o 
   9   2   3        2.43       12.21      9.96 o 
  10   2   3        2.69       -9.16     20.64 o 
   0   3   3      408.55      443.39      8.95 o 
   1   3   3      632.96      645.20     37.82 o 
   2   3   3      664.64      618.87     53.74 o 
   3   3   3     1321.91     1366.38     65.73 o 
   4   3   3      218.57      182.94      9.13 o 
   5   3   3      146.47      183.56     17.65 o 
   6   3   3      325.30      316.26     13.37 o 
   7   3   3       76.00       85.77     25.50 o 
   8   3   3       85.92       78.47     11.75 o 
   9   3   3       33.33       12.52     11.06 o 
  10   3   3        6.12       16.19     11.31 o 
   0   4   3     5340.42     4799.62    225.01 o 
   1   4   3       81.06       77.33      8.19 o 
   2   4   3       25.30       29.94      6.73 o 
   3   4   3      987.35      900.67     56.54 o 
   4   4   3      232.82      235.47     10.75 o 
   5   4   3      253.02      258.18     15.72 o 
   6   4   3      109.56      141.98     13.12 o 
   7   4   3      233.12      204.79     14.13 o 
   8   4   3       33.11       17.04     14.85 o 
   9   4   3       66.05       50.85     13.52 o 
  10   4   3       15.27       22.39     12.49 o 
   0   5   3      778.10      880.71     31.76 o 
   1   5   3     2277.90     2285.97     52.54 o 
   2   5   3       48.34       38.92      8.86 o 
   3   5   3       90.66      109.77      8.13 o 
   4   5   3       86.51      122.69     22.37 o 
   5   5   3       90.74       97.07      9.35 o 
   6   5   3       99.56      105.92     10.37 o 
   7   5   3      223.99      216.52     14.42 o 
   8   5   3      108.75      116.16     14.22 o 
   9   5   3       62.52       91.40     12.17 o 
   0   6   3      122.69      106.36      7.96 o 
   1   6   3      176.06      175.33      9.46 o 
   2   6   3        7.03        9.52      5.16 o 
   3   6   3       99.76       98.86      9.36 o 
   4   6   3      222.21      212.75     12.46 o 
   5   6   3      676.77      742.54     60.60 o 
   6   6   3      102.12      112.17     12.20 o 
   7   6   3       30.02       29.68     31.16 o 
   8   6   3        5.48      -11.97     11.97 o 
   9   6   3        1.73        7.94     12.19 o 
   0   7   3       63.93       69.76      9.99 o 
   1   7   3      295.92      244.80     12.01 o 
   2   7   3      427.43      461.56     16.29 o 
   3   7   3     1277.00     1212.69     30.23 o 
   4   7   3      469.39      435.23     17.43 o 
   5   7   3      196.91      211.94     14.33 o 
   6   7   3        8.79        2.63     15.65 o 
   7   7   3       26.47       14.16     15.52 o 
   8   7   3       30.23       18.63     13.31 o 
   0   8   3       95.28       92.87     10.33 o 
   1   8   3      139.54      151.66     14.92 o 
   2   8   3       92.64       85.51     11.78 o 
   3   8   3       46.67       33.93     10.56 o 
   4   8   3       69.36       77.93     13.38 o 
   5   8   3       54.90       71.26     11.21 o 
   6   8   3       17.89       17.39     18.05 o 
   7   8   3        8.52       11.70     13.58 o 
   0   9   3      140.86      125.71     15.72 o 
   1   9   3        9.09       19.59      8.79 o 
   2   9   3       18.67       25.74      9.72 o 
   3   9   3       20.39       11.57     11.32 o 
   4   9   3       25.51       44.21     24.64 o 
   5   9   3        7.72       16.85     10.27 o 
   6   9   3        9.14       14.28     11.99 o 
   0  10   3       80.62       66.40     12.21 o 
   1  10   3       18.78       31.23     11.59 o 
   2  10   3       13.62       20.55     10.70 o 
   3  10   3        2.66       -8.23     11.65 o 
   4  10   3       27.99       30.59     14.25 o 
   5  10   3        9.44        8.37     12.61 o 
   0  11   3       32.23       38.35     14.45 o 
   1  11   3       16.52        1.83     12.38 o 
   2  11   3        9.45       -6.14     12.86 o 
   3  11   3       42.69       51.16     14.43 o 
   0   0   4    15619.84    11869.00    168.07 o 
   1   0   4     6595.43     5564.05    130.25 o 
   2   0   4      170.70      102.55      7.99 o 
   3   0   4      135.56      163.01      9.86 o 
   4   0   4     1308.10     1467.13     27.57 o 
   5   0   4        0.43       -6.26      8.92 o 
   6   0   4       19.59       43.68      9.06 o 
   7   0   4      116.26      111.07     15.45 o 
   8   0   4        0.00      -13.72     13.72 o 
   9   0   4      272.17      259.70     25.70 o 
  10   0   4      125.29      155.69     22.37 o 
   0   1   4     3966.59     3912.55     64.93 o 
   1   1   4      460.19      488.28     12.65 o 
   2   1   4     3441.59     3733.27    111.67 o 
   3   1   4     2892.83     3009.80     99.22 o 
   4   1   4     6870.33     7136.11    155.02 o 
   5   1   4      150.17      129.22     17.38 o 
   6   1   4      339.13      301.70     12.95 o 
   7   1   4       60.78       52.72      9.41 o 
   8   1   4      400.61      368.65     27.77 o 
   9   1   4       60.28       31.39     11.16 o 
  10   1   4        0.66        5.43     11.85 o 
   0   2   4      167.10      177.62      5.56 o 
   1   2   4     2441.41     2714.33    111.81 o 
   2   2   4     3737.34     3820.99    141.71 o 
   3   2   4      986.59      912.54     20.31 o 
   4   2   4     1591.17     1854.29     58.33 o 
   5   2   4      448.79      421.15     42.55 o 
   6   2   4       48.64       52.70      8.46 o 
   7   2   4       12.85       24.58     10.79 o 
   8   2   4       20.05       24.52     10.00 o 
   9   2   4       56.20       78.78     19.31 o 
  10   2   4       24.33       32.89     11.35 o 
   0   3   4      705.35      767.81     16.31 o 
   1   3   4      861.20      772.55     39.42 o 
   2   3   4      935.21      917.57     34.76 o 
   3   3   4      691.04      839.60     38.22 o 
   4   3   4      246.60      283.98     15.65 o 
   5   3   4       32.92       22.64      6.31 o 
   6   3   4       54.69       35.80     18.25 o 
   7   3   4       50.11       53.90      9.46 o 
   8   3   4       14.95        8.56      9.33 o 
   9   3   4       14.87       -8.84     11.45 o 
  10   3   4       21.60       40.11     12.11 o 
   0   4   4      574.59      576.85     12.33 o 
   1   4   4     1421.98     1567.45     67.52 o 
   2   4   4       49.43       50.80      5.88 o 
   3   4   4      104.92       98.63      7.43 o 
   4   4   4       84.25       93.83     10.59 o 
   5   4   4      136.13      116.64      9.88 o 
   6   4   4       58.16       39.40      8.49 o 
   7   4   4        3.11       11.75      8.06 o 
   8   4   4        9.00       35.83      9.19 o 
   9   4   4        3.52        3.50     11.17 o 
  10   4   4       11.77        8.66     12.02 o 
   0   5   4     1694.23     1509.13     53.01 o 
   1   5   4     1237.54     1289.35     34.49 o 
   2   5   4      915.69      877.75     33.23 o 
   3   5   4       85.52       93.69      8.17 o 
   4   5   4      316.58      316.90     15.12 o 
   5   5   4      324.53      297.90     13.39 o 
   6   5   4      271.07      236.04     14.07 o 
   7   5   4       83.85       87.80     12.28 o 
   8   5   4       31.10       27.94     14.32 o 
   9   5   4        3.57       -4.88     11.74 o 
   0   6   4      692.39      594.07     15.67 o 
   1   6   4      860.78      863.14     18.88 o 
   2   6   4        3.10        0.27      6.23 o 
   3   6   4       23.03       23.18      7.86 o 
   4   6   4      356.66      331.35     14.22 o 
   5   6   4       42.71       54.72      9.95 o 
   6   6   4      111.30      125.28     18.98 o 
   7   6   4      437.09      449.10     27.30 o 
   8   6   4       10.70        1.74     11.61 o 
   9   6   4        5.26       -0.83     11.43 o 
   0   7   4       50.91       79.29      8.64 o 
   1   7   4       16.63        7.27      6.89 o 
   2   7   4      498.26      490.14     16.39 o 
   3   7   4        1.09        8.18      7.78 o 
   4   7   4      674.84      715.66     20.88 o 
   5   7   4       33.49       16.98     10.46 o 
   6   7   4        3.70       15.09      9.13 o 
   7   7   4       65.92       73.26     13.10 o 
   8   7   4       26.64       26.71     14.58 o 
   0   8   4       99.18       62.87     10.73 o 
   1   8   4      249.50      217.01     22.31 o 
   2   8   4      630.21      629.24     44.22 o 
   3   8   4      360.06      378.03     15.99 o 
   4   8   4      135.19      135.92     12.51 o 
   5   8   4       18.29       40.52     12.52 o 
   6   8   4        1.08        5.43     29.97 o 
   7   8   4       49.09       65.45     13.56 o 
   0   9   4       16.62        5.37     10.17 o 
   1   9   4       49.31       53.53     10.34 o 
   2   9   4       33.46       44.29     10.85 o 
   3   9   4      163.04      178.22     19.58 o 
   4   9   4       32.66       19.31     18.05 o 
   5   9   4       12.61       -4.95     26.37 o 
   6   9   4        0.28       -8.83     11.43 o 
   0  10   4       35.91       34.67     10.32 o 
   1  10   4        8.49        4.20     26.30 o 
   2  10   4       40.92       42.54     11.75 o 
   3  10   4       51.23       52.39     12.81 o 
   4  10   4       12.80       11.16     26.50 o 
   5  10   4        2.27      -12.60     13.15 o 
   0  11   4        0.01       17.67     13.16 o 
   1  11   4        9.50       28.59     10.67 o 
   2  11   4       18.64       14.25     13.09 o 
   3  11   4       17.09       35.57     17.65 o 
   1   0   5    13054.48    10767.85    194.84 o 
   2   0   5      237.75      194.71      8.79 o 
   3   0   5    10675.60     9856.63    256.24 o 
   4   0   5       18.71       -0.53      7.06 o 
   5   0   5     1290.18     1274.41     29.70 o 
   6   0   5      398.01      420.45     20.11 o 
   7   0   5       54.39       41.95     11.32 o 
   8   0   5       16.10       -5.86     13.85 o 
   9   0   5      229.38      194.31     21.71 o 
  10   0   5       46.78       90.83     17.18 o 
   0   1   5     3699.28     3550.77     77.25 o 
   1   1   5     2372.59     2305.30     37.49 o 
   2   1   5     6553.84     6223.85    167.74 o 
   3   1   5     1506.31     1785.61     19.26 o 
   4   1   5      742.59      863.10     24.84 o 
   5   1   5        7.68       21.94      6.12 o 
   6   1   5      461.93      474.16     42.09 o 
   7   1   5      204.06      209.70     14.52 o 
   8   1   5       95.12      101.06     11.96 o 
   9   1   5       20.53       -0.02     14.38 o 
  10   1   5        3.25       13.25     22.57 o 
   0   2   5       19.07       29.51      3.44 o 
   1   2   5     3872.72     4248.18    145.50 o 
   2   2   5     3647.12     3592.85    113.87 o 
   3   2   5      462.83      477.21     34.56 o 
   4   2   5      101.39       77.49      6.90 o 
   5   2   5      254.02      209.83     10.35 o 
   6   2   5       28.18       31.96      7.00 o 
   7   2   5     1190.71     1131.75     30.17 o 
   8   2   5       21.02       25.31     10.29 o 
   9   2   5        5.76       25.55      9.85 o 
  10   2   5        9.97      -11.60     11.60 o 
   0   3   5      961.11      921.25     13.37 o 
   1   3   5      955.76     1019.29     30.50 o 
   2   3   5     1948.88     2199.13     94.03 o 
   3   3   5     1188.77     1216.96     22.57 o 
   4   3   5      331.03      331.01     28.10 o 
   5   3   5       45.42       46.04      9.32 o 
   6   3   5      109.02      114.82     53.47 o 
   7   3   5        5.82        7.33     10.59 o 
   8   3   5       53.53       50.00     11.49 o 
   9   3   5        1.08        8.69     11.36 o 
  10   3   5       58.90       59.68     14.87 o 
   0   4   5      829.58      747.38     13.70 o 
   1   4   5     1026.67     1051.85     22.04 o 
   2   4   5      477.49      520.43     26.30 o 
   3   4   5     1327.32     1314.71     62.86 o 
   4   4   5      168.23      185.29     12.45 o 
   5   4   5      161.09      167.51     10.17 o 
   6   4   5        5.62       14.99      9.39 o 
   7   4   5       20.23       25.05     12.79 o 
   8   4   5       71.61       60.45     10.64 o 
   9   4   5       17.24       49.14     10.97 o 
  10   4   5        1.92      -12.62     12.62 o 
   0   5   5      934.17      857.19     16.62 o 
   1   5   5       28.07       30.38      6.19 o 
   2   5   5      465.53      478.14     13.78 o 
   3   5   5      334.48      366.42     26.30 o 
   4   5   5      838.78      840.20     63.73 o 
   5   5   5       50.43       50.29      7.91 o 
   6   5   5      109.26      160.06     33.83 o 
   7   5   5       62.18       56.77     10.88 o 
   8   5   5       43.56       53.03     11.13 o 
   9   5   5       21.42       15.61     11.46 o 
   0   6   5      139.14      147.35     15.85 o 
   1   6   5      278.30      281.45     15.25 o 
   2   6   5       62.83       52.17      7.97 o 
   3   6   5       17.21       21.38      6.57 o 
   4   6   5      103.81      119.02     14.38 o 
   5   6   5      557.95      533.24     43.82 o 
   6   6   5      105.19       59.54     11.11 o 
   7   6   5       27.98       27.90     22.84 o 
   8   6   5      146.22      186.96     29.97 o 
   9   6   5       23.52       44.18     12.81 o 
   0   7   5       85.98       89.52      9.25 o 
   1   7   5       86.33      105.47     15.05 o 
   2   7   5      770.31      719.81     31.90 o 
   3   7   5       86.27       78.23     10.43 o 
   4   7   5       70.52       84.36     10.78 o 
   5   7   5       19.93       28.11     10.62 o 
   6   7   5       81.64       65.44     26.24 o 
   7   7   5       11.54        6.01     16.91 o 
   8   7   5       62.16       72.55     15.24 o 
   0   8   5       16.33       26.88      8.81 o 
   1   8   5      263.03      232.77     13.88 o 
   2   8   5       17.31       11.01      8.94 o 
   3   8   5      252.44      219.79     14.52 o 
   4   8   5       54.15       66.86     10.73 o 
   5   8   5       24.74       26.62      9.86 o 
   6   8   5        7.54        8.74     15.12 o 
   7   8   5       38.94       27.54     15.05 o 
   0   9   5       91.23       70.23     10.94 o 
   1   9   5      112.82       88.83     14.05 o 
   2   9   5      103.31      101.95     29.90 o 
   3   9   5       27.31       35.76      9.92 o 
   4   9   5      145.29      117.86     14.49 o 
   5   9   5        4.39       -8.10     11.08 o 
   6   9   5       33.81       40.10     12.68 o 
   0  10   5        0.99      -11.23     11.23 o 
   1  10   5        9.90       -0.06     14.18 o 
   2  10   5       27.48       -0.87     12.59 o 
   3  10   5       43.59       71.78     10.97 o 
   4  10   5        9.74        0.33     30.76 o 
   5  10   5       25.82       36.97     16.71 o 
   0  11   5        2.62        9.35     25.04 o 
   1  11   5        5.50        0.93     15.45 o 
   2  11   5        2.31        0.80     10.95 o 
   3  11   5       24.99       19.63     30.96 o 
   0   0   6    11171.39     9278.35    183.12 o 
   1   0   6     9948.25     8625.63    189.25 o 
   2   0   6     4060.99     3466.85     32.90 o 
   3   0   6      214.72      178.20      9.99 o 
   4   0   6      130.85      211.63     12.79 o 
   5   0   6      231.60      287.81     15.18 o 
   6   0   6       22.11       34.36      9.72 o 
   7   0   6      234.02      244.65     18.11 o 
   8   0   6      132.27      161.15     19.98 o 
   9   0   6       25.59       31.16     14.52 o 
  10   0   6        5.47       -6.66     18.11 o 
   0   1   6     3655.10     3795.28     59.93 o 
   1   1   6     3178.04     2865.95     77.98 o 
   2   1   6      416.18      325.73     11.92 o 
   3   1   6       31.16       34.25      5.49 o 
   4   1   6     1179.25     1273.61     25.57 o 
   5   1   6      245.34      239.35     11.65 o 
   6   1   6      112.48       79.25      8.90 o 
   7   1   6       87.30       98.62     10.72 o 
   8   1   6      312.16      233.62     15.00 o 
   9   1   6       69.70       85.20     12.85 o 
  10   1   6        8.14       -0.93     25.30 o 
   0   2   6      564.76      615.88     20.58 o 
   1   2   6     1843.12     1704.44     32.76 o 
   2   2   6      317.84      381.95      9.72 o 
   3   2   6      311.73      321.73     27.10 o 
   4   2   6      287.01      299.86     10.45 o 
   5   2   6      456.96      528.33     15.11 o 
   6   2   6      358.50      381.12     14.59 o 
   7   2   6      150.99      143.59     11.78 o 
   8   2   6       24.41       25.29      9.25 o 
   9   2   6       37.31       14.13     11.83 o 
  10   2   6       16.75       23.02     11.05 o 
   0   3   6      303.99      317.70      9.19 o 
   1   3   6      123.04      124.43      6.15 o 
   2   3   6      367.67      387.87     10.36 o 
   3   3   6     1391.37     1630.34     31.70 o 
   4   3   6        9.67       10.68      5.46 o 
   5   3   6       22.62       25.10     15.72 o 
   6   3   6       82.25       75.08      8.59 o 
   7   3   6       25.66       34.32      9.39 o 
   8   3   6        7.01       -1.73      9.78 o 
   9   3   6       55.52       58.46     11.89 o 
  10   3   6       14.83       21.59     19.58 o 
   0   4   6     1720.37     1833.93     21.66 o 
   1   4   6     1897.17     2068.99     56.47 o 
   2   4   6      666.19      703.17     57.40 o 
   3   4   6       25.06       45.67      6.56 o 
   4   4   6       15.63        9.69      6.01 o 
   5   4   6      257.37      279.65     17.11 o 
   6   4   6        1.34      -12.26     13.32 o 
   7   4   6      207.38      172.97     13.94 o 
   8   4   6       37.94       49.54     11.21 o 
   9   4   6       34.74       47.52     21.91 o 
  10   4   6        4.60       11.13     12.32 o 
   0   5   6      290.31      279.17     11.25 o 
   1   5   6      728.15      786.73     16.62 o 
   2   5   6       21.49       27.97      6.57 o 
   3   5   6      222.76      228.27     10.66 o 
   4   5   6      492.07      440.68     24.97 o 
   5   5   6       35.54       23.73     13.72 o 
   6   5   6       90.75       84.27     10.38 o 
   7   5   6       10.61       -1.50      9.73 o 
   8   5   6       60.31       76.77     12.71 o 
   9   5   6       10.51       -1.74     16.91 o 
   0   6   6      146.06      188.13      9.98 o 
   1   6   6      402.51      372.61     22.17 o 
   2   6   6      236.43      237.15     15.05 o 
   3   6   6      703.80      760.53     19.34 o 
   4   6   6      225.76      294.93     24.97 o 
   5   6   6      163.82      216.12     38.09 o 
   6   6   6      361.03      315.54     16.33 o 
   7   6   6      157.63      165.27     34.83 o 
   8   6   6        7.25       10.05     10.99 o 
   9   6   6        9.72       -5.21     12.73 o 
   0   7   6      121.53      126.06     10.30 o 
   1   7   6      119.36      101.63     12.85 o 
   2   7   6       16.75       34.57      7.74 o 
   3   7   6      295.31      272.68     14.24 o 
   4   7   6       11.55       34.06     10.92 o 
   5   7   6       41.72       35.05     10.94 o 
   6   7   6      141.31      168.40     14.45 o 
   7   7   6       53.05       58.40     12.57 o 
   8   7   6       74.88       72.85     14.80 o 
   0   8   6      174.89      145.34     13.12 o 
   1   8   6      124.97      119.66     11.55 o 
   2   8   6       32.18       33.35     14.52 o 
   3   8   6      227.92      225.27     14.90 o 
   4   8   6       31.33       38.94      9.44 o 
   5   8   6       42.83       63.02     22.57 o 
   6   8   6       46.60       71.22     20.78 o 
   7   8   6       78.44       96.77     14.54 o 
   0   9   6        3.70        1.88     10.03 o 
   1   9   6       62.39       50.08     11.09 o 
   2   9   6       86.02       56.25     20.51 o 
   3   9   6       47.27       62.51     12.92 o 
   4   9   6       56.93       63.80     12.39 o 
   5   9   6       65.95       85.84     16.78 o 
   6   9   6       41.17       21.20     12.88 o 
   0  10   6        8.30       14.70     17.85 o 
   1  10   6        6.32       -2.45     19.24 o 
   2  10   6       15.41       28.67     10.82 o 
   3  10   6       13.28       28.62     17.05 o 
   4  10   6       46.32       35.54     13.46 o 
   5  10   6        3.90       21.32     12.56 o 
   0  11   6       49.52       25.95     14.72 o 
   1  11   6       16.38       39.35     43.82 o 
   2  11   6       47.59       42.91     12.86 o 
   3  11   6        9.58        0.00     13.05 o 
   1   0   7     1800.41     1599.11     21.58 o 
   2   0   7      442.09      395.95     12.52 o 
   3   0   7     1465.49     1450.61     25.57 o 
   4   0   7       93.63       85.24      9.59 o 
   5   0   7      246.25      200.30     13.72 o 
   6   0   7      331.25      354.66     18.65 o 
   7   0   7      126.96      116.53     15.72 o 
   8   0   7       68.54       48.34     15.98 o 
   9   0   7        3.75        0.00     15.18 o 
  10   0   7        0.50      -16.65     16.65 o 
   0   1   7       10.47       19.11      6.06 o 
   1   1   7     1172.14     1282.66     30.57 o 
   2   1   7     5695.15     5790.04    133.91 o 
   3   1   7      353.29      356.16     18.65 o 
   4   1   7      507.54      442.76     12.37 o 
   5   1   7      229.67      204.95     10.35 o 
   6   1   7     1120.82     1039.30     27.04 o 
   7   1   7      186.16      152.56     12.08 o 
   8   1   7      241.43      230.83     20.71 o 
   9   1   7      119.75      106.39     13.65 o 
  10   1   7       20.75       27.73     11.86 o 
   0   2   7     2881.86     3324.33     23.45 o 
   1   2   7      880.68      961.43     38.56 o 
   2   2   7     1657.27     1686.74     66.92 o 
   3   2   7      504.29      519.71     12.38 o 
   4   2   7     1235.51     1260.56     20.06 o 
   5   2   7       78.51       84.20     16.71 o 
   6   2   7      104.27       93.74      9.65 o 
   7   2   7      328.61      310.75     15.30 o 
   8   2   7       26.80       35.13     10.59 o 
   9   2   7       32.65       32.45     10.60 o 
  10   2   7       14.76       13.20     12.71 o 
   0   3   7     1475.15     1314.63     16.90 o 
   1   3   7      634.13      644.97     12.28 o 
   2   3   7     2310.18     2564.92    118.40 o 
   3   3   7     1400.61     1502.94     74.71 o 
   4   3   7      462.61      531.04     14.46 o 
   5   3   7       29.76       32.72      7.01 o 
   6   3   7       40.51       35.89      8.36 o 
   7   3   7       57.40       76.97     10.29 o 
   8   3   7       23.45        9.72     10.57 o 
   9   3   7        3.14        3.19     11.32 o 
  10   3   7       60.58       58.82     19.71 o 
   0   4   7     2512.41     2925.17     50.48 o 
   1   4   7       11.98       15.61      4.82 o 
   2   4   7      114.03      150.84     20.91 o 
   3   4   7      350.55      368.51     11.89 o 
   4   4   7      136.95      148.39      9.39 o 
   5   4   7      166.68      134.09     12.59 o 
   6   4   7       46.53       47.81     26.17 o 
   7   4   7        8.32       18.17      8.25 o 
   8   4   7       34.27       31.69     12.18 o 
   9   4   7        4.77        3.53     11.41 o 
  10   4   7        7.72       25.56     11.86 o 
   0   5   7      393.51      464.42     45.22 o 
   1   5   7      186.11      180.68      9.65 o 
   2   5   7      197.04      188.67      9.82 o 
   3   5   7      147.90      141.30      9.21 o 
   4   5   7      223.09      226.55     12.11 o 
   5   5   7      104.82      136.45     10.86 o 
   6   5   7      145.95       98.77     12.09 o 
   7   5   7      178.12      159.33     15.85 o 
   8   5   7       53.08       42.87     11.97 o 
   9   5   7        2.54      -20.64     20.64 o 
   0   6   7        8.64        2.64     14.85 o 
   1   6   7      518.91      485.64     44.22 o 
   2   6   7       40.78       29.22      7.14 o 
   3   6   7      132.38      119.27      9.85 o 
   4   6   7      150.09      148.13     18.71 o 
   5   6   7      608.03      599.68     47.15 o 
   6   6   7       61.52       58.70     10.46 o 
   7   6   7       79.10       85.30     21.44 o 
   8   6   7       86.12      100.88     14.07 o 
   9   6   7        8.08       39.72     29.97 o 
   0   7   7       72.89       68.50      9.54 o 
   1   7   7       82.76       67.07      9.13 o 
   2   7   7      282.89      235.96     13.16 o 
   3   7   7      146.32      147.22     10.97 o 
   4   7   7      185.27      175.05     13.06 o 
   5   7   7       65.02       72.99     11.04 o 
   6   7   7        6.03       14.69      9.11 o 
   7   7   7       22.51       17.48     11.92 o 
   8   7   7       18.06       -1.45     13.74 o 
   0   8   7       26.44       12.37     14.18 o 
   1   8   7      295.96      272.12     14.50 o 
   2   8   7      157.91      147.25     24.37 o 
   3   8   7       22.22       20.48     13.45 o 
   4   8   7      174.66      162.81     14.98 o 
   5   8   7       12.62       16.31     10.54 o 
   6   8   7        7.80       12.22     10.33 o 
   7   8   7       22.97       20.49     13.47 o 
   0   9   7        0.13        0.46     10.11 o 
   1   9   7       73.06       66.21     11.50 o 
   2   9   7       12.02        4.17      9.76 o 
   3   9   7        8.20       -2.08     11.00 o 
   4   9   7       41.08       35.47     21.71 o 
   5   9   7        2.03       -1.84     11.85 o 
   6   9   7        5.80       13.67     11.57 o 
   0  10   7       27.31       29.69     11.74 o 
   1  10   7        7.24       -1.73     12.02 o 
   2  10   7        6.14       11.49     15.38 o 
   3  10   7       11.71       32.43      9.83 o 
   4  10   7        0.37      -10.42     24.37 o 
   5  10   7       85.55       80.54     14.57 o 
   0  11   7       44.49       43.11     14.22 o 
   1  11   7       18.81       22.12     13.11 o 
   2  11   7        4.32       23.09     11.65 o 
   0   0   8       77.35       94.16      6.93 o 
   1   0   8     1413.37     1356.99     21.04 o 
   2   0   8      202.14      156.35      9.46 o 
   3   0   8       49.41       61.13      7.46 o 
   4   0   8       67.03       79.24      9.86 o 
   5   0   8      757.05      777.78     24.64 o 
   6   0   8        4.00        2.26     10.79 o 
   7   0   8       54.64       97.62     15.32 o 
   8   0   8      155.38      112.54     17.05 o 
   9   0   8       26.75       17.71     15.98 o 
  10   0   8       31.52       23.04     19.31 o 
   0   1   8       35.92       35.00      4.66 o 
   1   1   8     1415.37     1403.89     15.59 o 
   2   1   8      114.93      186.59      7.29 o 
   3   1   8      790.76      830.66     14.74 o 
   4   1   8      443.02      464.99     12.66 o 
   5   1   8      149.04      161.20      9.42 o 
   6   1   8      926.25     1012.95     22.03 o 
   7   1   8      441.28      440.56     17.36 o 
   8   1   8       88.79       77.62     23.17 o 
   9   1   8       11.75       12.79     10.81 o 
  10   1   8        1.00      -12.38     16.31 o 
   0   2   8       43.79       51.53      4.42 o 
   1   2   8     1642.05     1715.11     18.46 o 
   2   2   8     1029.75      879.36     14.40 o 
   3   2   8     1476.97     1557.07     20.39 o 
   4   2   8      184.34      196.79     17.31 o 
   5   2   8      342.88      326.78     12.36 o 
   6   2   8      897.76      906.83     21.57 o 
   7   2   8        6.23        2.87      8.49 o 
   8   2   8       43.86       55.60     10.84 o 
   9   2   8       80.94       90.59     15.92 o 
  10   2   8        1.41       -2.24     11.80 o 
   0   3   8     1602.59     1692.77     19.91 o 
   1   3   8     1157.27     1131.58     16.81 o 
   2   3   8      376.45      405.96     11.11 o 
   3   3   8       60.74       73.95      7.09 o 
   4   3   8       72.55       87.83      8.46 o 
   5   3   8      156.89      148.97     26.64 o 
   6   3   8       86.83       85.81     12.19 o 
   7   3   8        0.43       -9.21      9.21 o 
   8   3   8       11.74       12.53     28.10 o 
   9   3   8       13.85       15.28     14.38 o 
  10   3   8        2.15       -4.19     12.06 o 
   0   4   8     1626.25     1560.52     21.09 o 
   1   4   8      204.22      251.85      9.88 o 
   2   4   8     2172.51     2255.96     48.74 o 
   3   4   8      464.34      499.61     13.98 o 
   4   4   8       27.18       30.94      6.79 o 
   5   4   8      163.51      137.93     11.25 o 
   6   4   8       61.26       65.24      9.34 o 
   7   4   8       13.92        0.22      9.00 o 
   8   4   8       18.57        7.76     10.67 o 
   9   4   8       36.26       48.45     11.69 o 
  10   4   8       15.00       34.15     10.94 o 
   0   5   8      413.94      485.05     13.88 o 
   1   5   8       36.68       23.63     15.85 o 
   2   5   8       41.56       67.06     11.12 o 
   3   5   8      465.17      513.20     15.61 o 
   4   5   8      876.87      888.29     20.80 o 
   5   5   8       18.66       41.27      8.97 o 
   6   5   8        0.84       -0.74     14.12 o 
   7   5   8       34.40       44.73     10.05 o 
   8   5   8       36.23       37.04     13.45 o 
   9   5   8       38.59       37.97     12.59 o 
   0   6   8      453.71      481.59     15.15 o 
   1   6   8      101.02       99.55      8.86 o 
   2   6   8      766.72      763.56     19.27 o 
   3   6   8       38.71       51.95     13.78 o 
   4   6   8     1066.31     1106.28     33.56 o 
   5   6   8      323.37      307.35     15.74 o 
   6   6   8      126.99      128.65     12.68 o 
   7   6   8      122.67      127.27     13.95 o 
   8   6   8       21.68       30.45     13.27 o 
   9   6   8        5.85       13.85     12.47 o 
   0   7   8      405.76      437.96     16.05 o 
   1   7   8      149.23      141.97     11.60 o 
   2   7   8      243.05      233.05     13.14 o 
   3   7   8      344.29      316.87     32.30 o 
   4   7   8       51.51       49.70     10.40 o 
   5   7   8      258.69      221.88     14.77 o 
   6   7   8      108.63      127.71     14.13 o 
   7   7   8       13.64       11.70     12.19 o 
   8   7   8       66.86       51.67     14.58 o 
   0   8   8      924.96      961.14     42.15 o 
   1   8   8      192.48      191.87     14.40 o 
   2   8   8        7.91       26.76      8.79 o 
   3   8   8      342.76      291.48     17.24 o 
   4   8   8       27.62       22.68     13.38 o 
   5   8   8       30.11       22.75     11.52 o 
   6   8   8       22.82       34.12     11.86 o 
   7   8   8       32.44        8.76     13.82 o 
   0   9   8       17.90        5.69     10.14 o 
   1   9   8       11.43        3.89     12.79 o 
   2   9   8       77.32       65.43     11.88 o 
   3   9   8        0.59        0.03     10.05 o 
   4   9   8       27.58       37.00     10.83 o 
   5   9   8        2.63       -7.22     11.80 o 
   6   9   8       16.74       -6.92     24.31 o 
   0  10   8        0.82       13.54     29.63 o 
   1  10   8       54.98       39.82     13.65 o 
   2  10   8       29.24       10.54     10.67 o 
   3  10   8       11.85       13.48     11.91 o 
   4  10   8       14.71       25.61     12.08 o 
   5  10   8      107.49      128.92     23.04 o 
   0  11   8       13.16        3.86     12.87 o 
   1  11   8        6.70       19.49     13.13 o 
   2  11   8       27.97        5.05     14.65 o 
   1   0   9     1348.64     1428.37     22.64 o 
   2   0   9      742.41      680.96     17.18 o 
   3   0   9      226.13      213.22     12.39 o 
   4   0   9       57.54       48.48      8.79 o 
   5   0   9      259.72      247.32     16.65 o 
   6   0   9      172.88      151.03     15.45 o 
   7   0   9      180.81      200.04     18.65 o 
   8   0   9       48.79       49.94     13.45 o 
   9   0   9       93.23       94.69     17.85 o 
  10   0   9      100.72       67.12     20.78 o 
   0   1   9      258.88      275.37      7.67 o 
   1   1   9     1392.66     1397.66     23.24 o 
   2   1   9     1845.61     2009.54     20.81 o 
   3   1   9      449.33      550.58     12.57 o 
   4   1   9      166.47       98.95      7.86 o 
   5   1   9        7.83       26.14     11.52 o 
   6   1   9      146.81      140.51     10.99 o 
   7   1   9       31.94       44.96      9.84 o 
   8   1   9      157.50      163.56     37.69 o 
   9   1   9       51.43       35.46     12.76 o 
  10   1   9        6.59       25.48     11.49 o 
   0   2   9        9.54        7.46      3.86 o 
   1   2   9       87.17      101.81     11.52 o 
   2   2   9     1228.20     1322.33     17.99 o 
   3   2   9      787.02      810.21     20.58 o 
   4   2   9       96.74      122.28      7.96 o 
   5   2   9       59.95       73.78      8.17 o 
   6   2   9     1166.45     1188.19     34.89 o 
   7   2   9      518.43      542.30     18.88 o 
   8   2   9       20.87       16.62     10.27 o 
   9   2   9        8.68        8.51     10.92 o 
  10   2   9        4.25        0.35     11.19 o 
   0   3   9      233.11      304.96      9.37 o 
   1   3   9       34.06       22.37      5.66 o 
   2   3   9      614.57      643.67     13.98 o 
   3   3   9      223.49      189.99      9.32 o 
   4   3   9       96.21      116.43      8.36 o 
   5   3   9      124.95      119.26      9.46 o 
   6   3   9       52.59       68.63      8.63 o 
   7   3   9      343.48      332.07     19.11 o 
   8   3   9       98.31      106.59     12.29 o 
   9   3   9       93.30      113.22     13.67 o 
  10   3   9        4.46       12.93     12.19 o 
   0   4   9      163.44      140.94      7.99 o 
   1   4   9      519.92      557.58     40.49 o 
   2   4   9       95.07      148.50     27.77 o 
   3   4   9       12.28        9.41      6.64 o 
   4   4   9       30.11       38.33      7.15 o 
   5   4   9      206.56      206.06     12.24 o 
   6   4   9      231.93      269.03     35.36 o 
   7   4   9        3.12       23.39     17.51 o 
   8   4   9       13.51       31.29     19.31 o 
   9   4   9       41.92       59.17     37.76 o 
   0   5   9      485.17      476.17     13.84 o 
   1   5   9      282.81      295.34     11.37 o 
   2   5   9       81.88       57.73     12.85 o 
   3   5   9      198.72      215.67     11.48 o 
   4   5   9      119.99      116.82     10.20 o 
   5   5   9       62.58       94.96     10.36 o 
   6   5   9       45.69       39.27      9.86 o 
   7   5   9       23.31       30.36     10.16 o 
   8   5   9       17.30       32.02     11.61 o 
   9   5   9       19.06       24.35     12.40 o 
   0   6   9       49.00       48.53      6.90 o 
   1   6   9       37.39       43.20      7.46 o 
   2   6   9      204.21      200.91     14.65 o 
   3   6   9       10.65       16.55     11.12 o 
   4   6   9      659.67      709.44     20.76 o 
   5   6   9       62.81       57.35     13.98 o 
   6   6   9       29.32       28.24     10.14 o 
   7   6   9       17.33       25.16     11.86 o 
   8   6   9      169.23      180.92     16.31 o 
   9   6   9        0.26       16.38     14.52 o 
   0   7   9       20.49       27.14      9.79 o 
   1   7   9      811.70      801.40     21.41 o 
   2   7   9       31.85       47.42      9.21 o 
   3   7   9      186.68      166.90     13.65 o 
   4   7   9      167.51      217.64     17.98 o 
   5   7   9       55.43       55.18     10.97 o 
   6   7   9       24.02       43.27     10.97 o 
   7   7   9       25.30       28.64     12.40 o 
   8   7   9        6.17       17.37     17.98 o 
   0   8   9      302.66      306.75     16.19 o 
   1   8   9       29.89       14.17     10.50 o 
   2   8   9      151.97      162.64     13.31 o 
   3   8   9      104.42       94.07     13.63 o 
   4   8   9       44.11       39.99     11.24 o 
   5   8   9        3.06        2.28      9.83 o 
   6   8   9       11.49        6.53     11.79 o 
   7   8   9        4.18       15.12     11.87 o 
   0   9   9        5.26       18.78      9.71 o 
   1   9   9        0.31       15.60     20.91 o 
   2   9   9       36.01       28.44     10.50 o 
   3   9   9       44.45       44.60     32.43 o 
   4   9   9       35.99       37.19     10.69 o 
   5   9   9        2.65       14.95     11.65 o 
   6   9   9       18.06       21.29     12.65 o 
   0  10   9       29.53       31.07     13.38 o 
   1  10   9        8.45        3.45     10.81 o 
   2  10   9       34.21       27.28     13.30 o 
   3  10   9       31.78       22.07     12.71 o 
   4  10   9       75.02       76.23     15.42 o 
   0  11   9        6.60       -5.86     13.81 o 
   1  11   9        6.96       43.06     11.87 o 
   2  11   9        8.68        7.02     12.60 o 
   0   0  10     4170.45     4323.73     39.16 o 
   1   0  10     2484.77     2570.27     31.83 o 
   2   0  10      453.79      424.98     15.18 o 
   3   0  10      495.43      418.32     15.98 o 
   4   0  10     1102.60     1010.31     26.24 o 
   5   0  10       51.87       79.24     12.65 o 
   6   0  10      323.73      307.78     19.31 o 
   7   0  10      324.46      414.19     23.71 o 
   8   0  10        1.35        1.07     13.45 o 
   9   0  10        1.32       12.12     13.58 o 
  10   0  10        2.64       13.85     17.58 o 
   0   1  10      361.57      328.41      8.95 o 
   1   1  10      793.39      810.15     16.58 o 
   2   1  10      175.84      175.06      7.72 o 
   3   1  10       49.31       52.87      6.82 o 
   4   1  10      835.31      811.08     17.14 o 
   5   1  10       55.03       69.22      8.23 o 
   6   1  10       30.48        4.95      8.13 o 
   7   1  10      250.03      253.94     27.64 o 
   8   1  10       15.26       22.08     10.57 o 
   9   1  10        4.32       13.04     25.10 o 
  10   1  10      101.54      123.79     16.78 o 
   0   2  10       18.85       17.27      7.26 o 
   1   2  10      448.62      450.34     17.91 o 
   2   2  10     1089.04     1087.38     17.09 o 
   3   2  10      191.89      280.60     34.56 o 
   4   2  10       93.59       99.59      8.34 o 
   5   2  10      137.54      132.53     10.10 o 
   6   2  10      111.14       86.87     11.45 o 
   7   2  10       72.68       92.69     11.72 o 
   8   2  10       40.34       35.15     11.01 o 
   9   2  10       14.08       27.47     10.96 o 
  10   2  10       35.96       31.23     12.79 o 
   0   3  10      113.38      141.61      8.19 o 
   1   3  10     1307.18     1339.12     19.30 o 
   2   3  10      225.82      210.21      8.98 o 
   3   3  10      519.09      483.29     13.69 o 
   4   3  10       82.44       79.81      7.73 o 
   5   3  10      191.52      198.62     14.72 o 
   6   3  10       54.49       53.44     17.31 o 
   7   3  10      235.88      219.10     13.37 o 
   8   3  10       81.10       66.01     20.31 o 
   9   3  10        5.37       -4.76     14.18 o 
  10   3  10        7.30       16.04     17.58 o 
   0   4  10       12.79       19.57      5.02 o 
   1   4  10      170.66      167.93      8.80 o 
   2   4  10      320.30      341.25     16.91 o 
   3   4  10      389.59      441.47     14.16 o 
   4   4  10       36.12       27.20      6.88 o 
   5   4  10      117.42       96.67     10.24 o 
   6   4  10      141.93      135.23     11.90 o 
   7   4  10      223.18      231.62     14.92 o 
   8   4  10        0.43       -5.87     11.99 o 
   9   4  10        3.44        4.53     12.03 o 
   0   5  10        0.25       -3.62      5.86 o 
   1   5  10      230.27      221.54     22.97 o 
   2   5  10      235.08      241.97     10.96 o 
   3   5  10      465.51      523.97     16.16 o 
   4   5  10       32.53       35.33      8.32 o 
   5   5  10      244.57      269.42     30.90 o 
   6   5  10        0.82       16.75      9.22 o 
   7   5  10       28.83       28.06     10.85 o 
   8   5  10       35.65       46.11     12.10 o 
   9   5  10        5.52      -11.45     11.45 o 
   0   6  10       23.12       24.85      7.48 o 
   1   6  10      127.40      128.40      9.41 o 
   2   6  10      220.74      220.77     11.92 o 
   3   6  10      443.92      493.89     31.83 o 
   4   6  10       78.99       81.20     10.43 o 
   5   6  10      251.12      225.57     14.87 o 
   6   6  10       33.82       23.78     10.11 o 
   7   6  10       27.09       29.58     11.68 o 
   8   6  10       41.39       56.84     12.09 o 
   0   7  10      533.88      542.95     24.97 o 
   1   7  10      703.24      687.81     88.37 o 
   2   7  10       75.88       61.90     24.77 o 
   3   7  10      119.53      137.44     19.78 o 
   4   7  10      204.29      215.04     14.36 o 
   5   7  10       46.06       34.83     11.00 o 
   6   7  10        7.01       16.73     12.05 o 
   7   7  10       92.44       97.19     13.47 o 
   8   7  10       34.03       55.98     13.40 o 
   0   8  10       42.73       36.01     11.30 o 
   1   8  10       72.71       62.19     26.57 o 
   2   8  10      110.86      103.43     19.51 o 
   3   8  10       38.62       40.88     18.31 o 
   4   8  10      105.75      105.84     12.95 o 
   5   8  10        8.05       10.38     10.39 o 
   6   8  10       88.00       51.76     14.43 o 
   7   8  10       10.85        8.36     20.31 o 
   0   9  10        7.64       -4.43     10.88 o 
   1   9  10       18.15       12.46     11.50 o 
   2   9  10       16.98       19.56      9.87 o 
   3   9  10       43.71       46.29     11.45 o 
   4   9  10       31.86       43.22     12.24 o 
   5   9  10       45.74        8.49     13.06 o 
   6   9  10       34.29       59.46     13.38 o 
   0  10  10       10.31        8.89     15.58 o 
   1  10  10       30.64       29.75     13.35 o 
   2  10  10       80.91      102.61     15.78 o 
   3  10  10       34.40       32.75     13.55 o 
   4  10  10       11.21        8.90     13.57 o 
   0  11  10        1.35       21.48     13.13 o 
   1  11  10        3.90       -8.23     12.99 o 
   1   0  11     8179.72     8471.67     58.60 o 
   2   0  11     6202.33     6985.50     56.47 o 
   3   0  11      219.94      245.59     14.65 o 
   4   0  11      191.24      169.54     13.32 o 
   5   0  11      630.59      651.66     24.51 o 
   6   0  11      362.37      298.86     20.51 o 
   7   0  11        0.08        4.66     12.52 o 
   8   0  11       88.87       64.86     17.98 o 
   9   0  11       51.43       69.25     17.45 o 
  10   0  11        3.55      -18.91     18.91 o 
   0   1  11      679.59      501.55     13.12 o 
   1   1  11      243.18      262.21      8.66 o 
   2   1  11      136.48      134.50      8.06 o 
   3   1  11      586.13      676.75     14.93 o 
   4   1  11      347.08      421.07     13.04 o 
   5   1  11      155.77      152.30     10.49 o 
   6   1  11       30.49       37.26      8.91 o 
   7   1  11      223.07      216.16     14.55 o 
   8   1  11       34.25       39.72      9.85 o 
   9   1  11       13.98       34.41     20.58 o 
  10   1  11       32.27       41.73     13.33 o 
   0   2  11      500.94      510.95     32.83 o 
   1   2  11      167.80      139.03      9.92 o 
   2   2  11     1566.31     1704.78     21.89 o 
   3   2  11       31.35       28.32      5.84 o 
   4   2  11      287.38      263.96     24.84 o 
   5   2  11      406.11      447.30     15.09 o 
   6   2  11      199.84      209.94     26.50 o 
   7   2  11      145.29      100.10     11.58 o 
   8   2  11       16.65       30.03     10.06 o 
   9   2  11       25.94       27.73     11.00 o 
  10   2  11        2.68       19.94     14.45 o 
   0   3  11      973.34      853.01     15.87 o 
   1   3  11     1361.76     1388.60     47.81 o 
   2   3  11      729.60      740.05     18.71 o 
   3   3  11       35.14       42.98      6.26 o 
   4   3  11       19.28       11.05      9.66 o 
   5   3  11      238.64      208.06     22.97 o 
   6   3  11      150.16      173.32     12.57 o 
   7   3  11        1.16       -9.62      9.62 o 
   8   3  11       39.00       39.83     10.64 o 
   9   3  11       12.26       -9.39     18.98 o 
  10   3  11       84.79       86.59     24.31 o 
   0   4  11       32.58       31.67      6.05 o 
   1   4  11      364.67      410.94     12.81 o 
   2   4  11      142.83      148.30      8.72 o 
   3   4  11      160.48      169.59     10.39 o 
   4   4  11       11.35       37.64     19.51 o 
   5   4  11       67.75       61.12     14.65 o 
   6   4  11       35.63       47.02     10.18 o 
   7   4  11        5.14        9.59      9.39 o 
   8   4  11        3.67        5.09     10.65 o 
   9   4  11       21.86       20.89     13.00 o 
   0   5  11      466.78      491.93     57.67 o 
   1   5  11      282.80      256.45     15.78 o 
   2   5  11       34.71       17.40      7.53 o 
   3   5  11      235.36      250.30     12.58 o 
   4   5  11      295.07      328.80     14.34 o 
   5   5  11       69.89       73.13     13.65 o 
   6   5  11      149.62      176.10     12.76 o 
   7   5  11       33.03       11.45     11.52 o 
   8   5  11       38.77       32.82     15.98 o 
   9   5  11       23.29       27.78     12.65 o 
   0   6  11        7.52        8.40      6.82 o 
   1   6  11       76.83      109.21     19.78 o 
   2   6  11      412.47      425.54     15.47 o 
   3   6  11       41.17       39.15      8.68 o 
   4   6  11      378.45      409.53     16.68 o 
   5   6  11        5.23        3.02      9.59 o 
   6   6  11       39.27       27.65     10.33 o 
   7   6  11       88.74      103.40     29.97 o 
   8   6  11       10.96       -7.80     12.18 o 
   0   7  11      295.67      284.18     20.38 o 
   1   7  11      225.22      213.83     13.65 o 
   2   7  11       77.81       73.60     17.78 o 
   3   7  11        3.97       12.24      8.10 o 
   4   7  11      110.06      105.89     12.22 o 
   5   7  11       27.96       29.94     13.65 o 
   6   7  11      102.03       91.58     13.50 o 
   7   7  11       19.74       39.15     20.04 o 
   8   7  11       59.05       47.17     15.47 o 
   0   8  11       61.12       50.26     10.64 o 
   1   8  11       39.03       63.31      9.86 o 
   2   8  11       34.01       62.70     16.98 o 
   3   8  11      101.17       84.27     12.70 o 
   4   8  11       50.24       53.23     11.29 o 
   5   8  11      125.71      111.41     14.24 o 
   6   8  11       11.55        9.27     13.37 o 
   7   8  11        9.94       -2.54     15.38 o 
   0   9  11        0.07      -11.62     11.62 o 
   1   9  11       15.50       28.04     10.13 o 
   2   9  11       28.11       29.61     11.81 o 
   3   9  11       23.12       28.45     11.68 o 
   4   9  11       11.29       11.50     11.27 o 
   5   9  11       29.33       32.48     13.03 o 
   6   9  11        3.10       -7.46     13.18 o 
   0  10  11        0.28       10.52     11.74 o 
   1  10  11        0.52       20.35     19.24 o 
   2  10  11       58.11       41.76     14.05 o 
   3  10  11       37.08       57.13     18.05 o 
   4  10  11       24.03       13.47     13.13 o 
   0  11  11        0.06      -14.68     14.68 o 
   0   0  12     1953.26     2168.46     31.96 o 
   1   0  12       20.84        9.99      7.72 o 
   2   0  12      179.79      119.46     10.79 o 
   3   0  12     3174.11     3515.59     46.21 o 
   4   0  12      247.38      277.82     16.25 o 
   5   0  12       35.22       33.16      9.86 o 
   6   0  12       65.69       65.13     14.12 o 
   7   0  12       58.28       26.90     15.72 o 
   8   0  12       36.50       55.14     16.91 o 
   9   0  12       61.53       13.85     18.51 o 
  10   0  12      136.16      150.23     24.37 o 
   0   1  12      248.75      222.62     19.18 o 
   1   1  12     1349.50     1413.87     31.90 o 
   2   1  12     1028.15     1105.91     22.77 o 
   3   1  12      564.00      622.42     50.01 o 
   4   1  12       42.73       39.61      7.98 o 
   5   1  12      878.02      877.72     43.35 o 
   6   1  12       89.70       90.73     10.54 o 
   7   1  12      353.49      334.07     16.43 o 
   8   1  12        7.68        3.08     10.66 o 
   9   1  12       21.30       35.43     12.42 o 
  10   1  12        1.73        0.85     11.77 o 
   0   2  12      724.91      816.40     14.88 o 
   1   2  12      754.02      716.14     15.25 o 
   2   2  12      103.51       99.52      7.77 o 
   3   2  12      327.62      271.72     14.78 o 
   4   2  12       38.13       41.02     15.85 o 
   5   2  12      153.83      151.83      9.84 o 
   6   2  12      334.96      394.22     16.03 o 
   7   2  12       11.82        9.52     13.45 o 
   8   2  12       12.21       17.65     10.64 o 
   9   2  12        0.94       -0.85     11.46 o 
  10   2  12       28.11       42.40     13.70 o 
   0   3  12      167.67      152.52      8.27 o 
   1   3  12     1080.41     1212.40     52.87 o 
   2   3  12      336.43      362.39     19.31 o 
   3   3  12      371.93      387.78     13.14 o 
   4   3  12       27.97       18.74      8.19 o 
   5   3  12        1.16        3.46      7.09 o 
   6   3  12      102.33      107.27     12.08 o 
   7   3  12      114.68      106.47     11.74 o 
   8   3  12       32.53       28.61     11.39 o 
   9   3  12       18.36       45.03     10.72 o 
   0   4  12      791.40      855.54     27.70 o 
   1   4  12      573.84      585.64     14.92 o 
   2   4  12      168.10      143.21      9.61 o 
   3   4  12       23.71       37.99     31.03 o 
   4   4  12      129.15      123.09     10.25 o 
   5   4  12       16.48       24.33      8.05 o 
   6   4  12        4.66       13.68      8.19 o 
   7   4  12       38.41       44.41     10.78 o 
   8   4  12        9.24        6.96     17.91 o 
   9   4  12       33.91       52.52     30.50 o 
   0   5  12      216.08      209.48     10.42 o 
   1   5  12      742.59      695.22     17.52 o 
   2   5  12      663.03      631.08     17.29 o 
   3   5  12       54.00       54.47      8.16 o 
   4   5  12       60.07       80.39      9.40 o 
   5   5  12       90.43      108.82     10.34 o 
   6   5  12      193.36      209.58     17.91 o 
   7   5  12      194.27      196.89     17.45 o 
   8   5  12        6.96        6.65     11.84 o 
   9   5  12      107.43      130.54     16.82 o 
   0   6  12       22.28       26.91      6.99 o 
   1   6  12      111.47      117.31      9.59 o 
   2   6  12       58.16       60.28      8.98 o 
   3   6  12      684.64      656.17     22.77 o 
   4   6  12       38.69       40.16     10.71 o 
   5   6  12      127.15      126.82     12.67 o 
   6   6  12        4.00        0.42      9.83 o 
   7   6  12        9.10       -2.09     11.45 o 
   8   6  12      102.10      115.56     16.38 o 
   0   7  12      493.45      488.48     18.12 o 
   1   7  12      198.06      203.88     24.04 o 
   2   7  12       74.01       80.26     13.45 o 
   3   7  12       31.78       30.12     15.58 o 
   4   7  12       97.63      103.59     12.03 o 
   5   7  12       94.31      114.28     12.83 o 
   6   7  12       31.94       30.31     23.64 o 
   7   7  12       29.01       18.30     12.17 o 
   0   8  12       48.78       53.80     12.20 o 
   1   8  12       62.89       60.44     17.25 o 
   2   8  12      201.13      207.17     25.17 o 
   3   8  12      202.27      213.33     14.73 o 
   4   8  12        4.96        9.77     10.24 o 
   5   8  12       15.73       13.42     11.48 o 
   6   8  12       50.49       61.50     12.38 o 
   7   8  12       41.68       63.79     18.91 o 
   0   9  12       60.48       53.86     12.78 o 
   1   9  12       11.35       29.24      9.91 o 
   2   9  12       33.49       62.61     17.78 o 
   3   9  12       34.18       35.97     11.26 o 
   4   9  12       37.62       39.59     16.71 o 
   5   9  12       11.20      -12.34     12.79 o 
   0  10  12       41.61       45.69     14.05 o 
   1  10  12       43.24       21.27     13.76 o 
   2  10  12       23.30        6.51     11.41 o 
   3  10  12        1.19       -7.33     12.61 o 
   4  10  12      111.00      139.02     17.74 o 
   1   0  13      478.21      552.70     17.71 o 
   2   0  13       36.27       47.95      9.19 o 
   3   0  13      714.47      602.11     21.58 o 
   4   0  13      104.07       75.11     11.99 o 
   5   0  13       19.65       22.51     10.65 o 
   6   0  13      144.55      145.57     15.98 o 
   7   0  13       89.40       76.98     15.45 o 
   8   0  13       73.00      128.52     17.85 o 
   9   0  13       71.05       74.45     17.71 o 
  10   0  13       19.93       -4.39     19.98 o 
   0   1  13     1521.64     1419.73    164.68 o 
   1   1  13      651.50      735.65     14.69 o 
   2   1  13     1587.64     1585.86     22.22 o 
   3   1  13      544.40      505.90     34.03 o 
   4   1  13       50.57       59.87      8.37 o 
   5   1  13       32.07       24.21      8.33 o 
   6   1  13      385.11      388.30     16.20 o 
   7   1  13       83.61       88.48     10.93 o 
   8   1  13      219.06      248.91     16.46 o 
   9   1  13       17.98       10.75     11.48 o 
  10   1  13       56.27       57.00     15.00 o 
   0   2  13       53.40       50.43      6.16 o 
   1   2  13      308.02      406.32     11.91 o 
   2   2  13      623.74      754.21     16.24 o 
   3   2  13       15.64       12.65      6.26 o 
   4   2  13      150.28      145.86      9.32 o 
   5   2  13       40.45       58.39      7.91 o 
   6   2  13      488.94      479.49     23.11 o 
   7   2  13      174.92      181.55     18.18 o 
   8   2  13       11.24       10.18     22.11 o 
   9   2  13       15.96       10.97     13.85 o 
  10   2  13       26.88       32.63     18.11 o 
   0   3  13      527.85      576.72     14.31 o 
   1   3  13      808.38      918.88     17.80 o 
   2   3  13       53.60       62.58      7.25 o 
   3   3  13      152.64      133.07     17.38 o 
   4   3  13       73.65       75.58     11.59 o 
   5   3  13       53.83       55.08     25.70 o 
   6   3  13      209.28      200.07     13.94 o 
   7   3  13       70.79       75.37     10.62 o 
   8   3  13       13.53       24.47      9.91 o 
   9   3  13        3.78       18.57     14.98 o 
   0   4  13       69.35       71.32      7.53 o 
   1   4  13      401.71      419.19     13.84 o 
   2   4  13      107.85      122.86      9.74 o 
   3   4  13       69.91       88.26      8.25 o 
   4   4  13       59.21       76.79     11.85 o 
   5   4  13      307.89      338.09     15.16 o 
   6   4  13       41.07       26.40      9.69 o 
   7   4  13       76.84       80.38     20.31 o 
   8   4  13      117.33      125.40     15.38 o 
   9   4  13        5.10       24.65     12.06 o 
   0   5  13       84.25       98.25      8.80 o 
   1   5  13       66.17       73.29      8.71 o 
   2   5  13      403.11      439.72     15.30 o 
   3   5  13      110.48       95.72     11.65 o 
   4   5  13       62.85       92.33     21.44 o 
   5   5  13        0.18      -10.72     10.72 o 
   6   5  13       13.24       25.04      9.86 o 
   7   5  13       21.06       33.89     11.73 o 
   8   5  13      114.07      107.06     15.72 o 
   9   5  13       17.72       23.71     17.71 o 
   0   6  13      114.76      106.83      9.85 o 
   1   6  13       20.72       24.93      7.81 o 
   2   6  13        0.51       14.93      7.19 o 
   3   6  13      261.61      242.75     14.71 o 
   4   6  13       71.19      105.64     12.10 o 
   5   6  13       10.68       -5.55      9.89 o 
   6   6  13       18.64       18.84     10.53 o 
   7   6  13       40.40       61.73     16.58 o 
   8   6  13       44.75       34.31     14.08 o 
   0   7  13      757.53      695.04     77.84 o 
   1   7  13      185.46      184.69     12.51 o 
   2   7  13      106.17      111.36     11.29 o 
   3   7  13       76.60       57.79     11.10 o 
   4   7  13       54.69       58.44     15.12 o 
   5   7  13       36.17       29.55     11.24 o 
   6   7  13      105.08      121.41     18.11 o 
   7   7  13        4.14       -8.17     20.18 o 
   0   8  13      300.96      271.12     16.99 o 
   1   8  13      149.14      139.72     12.50 o 
   2   8  13       10.87       21.74     10.01 o 
   3   8  13       28.09       22.49     13.25 o 
   4   8  13       54.76       62.07     12.24 o 
   5   8  13       48.63       65.55     13.34 o 
   6   8  13        1.17       -7.25     10.86 o 
   0   9  13       46.40       55.88     12.46 o 
   1   9  13       27.59       36.41     10.34 o 
   2   9  13       42.09       49.10     13.72 o 
   3   9  13       23.31       19.37     12.57 o 
   4   9  13       46.31       52.12     11.46 o 
   5   9  13        7.20       16.50     11.82 o 
   0  10  13       10.89       22.19     11.81 o 
   1  10  13        8.36        5.48     12.82 o 
   2  10  13       30.45       46.24     12.84 o 
   3  10  13       25.99       23.45     15.12 o 
   0   0  14     1458.35     1297.72     27.57 o 
   1   0  14      505.95      555.77     19.58 o 
   2   0  14       65.25       84.17     11.19 o 
   3   0  14      148.69      150.89     12.25 o 
   4   0  14      210.47      210.69     14.78 o 
   5   0  14      100.78       90.30     12.39 o 
   6   0  14      351.59      439.23     23.71 o 
   7   0  14      258.93      230.14     20.91 o 
   8   0  14        2.62        0.00     13.85 o 
   9   0  14       16.36       -4.00     17.18 o 
  10   0  14        3.43       20.78     18.65 o 
   0   1  14       94.88     -595.08   1713.25 o 
   1   1  14      562.75      651.52     22.17 o 
   2   1  14      288.13      350.29     29.03 o 
   3   1  14       46.79       60.87      7.90 o 
   4   1  14      207.81      206.77     10.92 o 
   5   1  14      395.20      378.38     29.43 o 
   6   1  14      463.84      470.03     17.65 o 
   7   1  14      252.45      233.95     15.13 o 
   8   1  14        9.41        9.96      9.96 o 
   9   1  14       40.45       26.29     13.26 o 
   0   2  14       11.26       -3.53      7.86 o 
   1   2  14      501.23      524.34     13.75 o 
   2   2  14      544.61      570.01     39.42 o 
   3   2  14     1093.00      999.46     19.87 o 
   4   2  14       41.02       17.81     16.58 o 
   5   2  14      132.43      159.74     13.65 o 
   6   2  14       56.73       82.91     10.73 o 
   7   2  14      121.86      150.50     30.76 o 
   8   2  14        5.24       35.29     10.05 o 
   9   2  14       10.58        8.06     12.09 o 
   0   3  14       16.15       23.95     10.79 o 
   1   3  14      219.21      256.35     11.11 o 
   2   3  14       59.97       86.85     12.65 o 
   3   3  14       20.42       20.74      6.26 o 
   4   3  14      175.50      212.98     14.98 o 
   5   3  14       55.52       53.60     13.85 o 
   6   3  14      173.62      180.67     13.05 o 
   7   3  14       47.91       60.12     14.12 o 
   8   3  14       27.64       30.98     12.32 o 
   9   3  14        1.93       17.68     11.62 o 
   0   4  14      111.56      100.61      9.79 o 
   1   4  14      221.61      256.45     11.25 o 
   2   4  14      199.08      239.45     11.23 o 
   3   4  14      127.45      142.97     10.37 o 
   4   4  14       66.36       67.65      9.60 o 
   5   4  14       75.32       78.81     10.90 o 
   6   4  14       76.13       83.83     10.68 o 
   7   4  14       23.97        1.01     11.39 o 
   8   4  14      110.75      118.68     14.37 o 
   9   4  14       16.32       24.77     12.78 o 
   0   5  14      616.62      651.51     32.50 o 
   1   5  14      206.83      185.95     11.38 o 
   2   5  14        6.47        1.03      7.79 o 
   3   5  14       92.92       88.62      9.97 o 
   4   5  14       13.02        1.67      8.02 o 
   5   5  14       14.68       32.50     20.04 o 
   6   5  14       30.85       41.23     10.62 o 
   7   5  14       55.59       56.72     12.36 o 
   8   5  14       54.17       75.10     12.98 o 
   0   6  14      128.06      141.17     11.25 o 
   1   6  14      226.22      229.52     21.11 o 
   2   6  14      150.64      141.32     12.28 o 
   3   6  14      283.36      271.78     14.52 o 
   4   6  14      183.12      194.46     13.23 o 
   5   6  14      137.85      145.31     12.61 o 
   6   6  14        8.85        7.88      9.35 o 
   7   6  14       34.80       24.72     12.20 o 
   8   6  14        1.55        1.94     12.96 o 
   0   7  14      414.27      376.82     16.52 o 
   1   7  14       96.51      108.05     12.22 o 
   2   7  14       50.93       41.72     12.59 o 
   3   7  14       53.00       61.68     10.46 o 
   4   7  14      146.66      119.24     13.17 o 
   5   7  14       95.08       96.53     17.58 o 
   6   7  14       18.28       22.35     12.01 o 
   7   7  14       54.73       70.01     12.25 o 
   0   8  14       66.69       82.98     11.53 o 
   1   8  14       77.57      116.04     11.65 o 
   2   8  14       20.69       29.58     10.62 o 
   3   8  14      114.95      133.36     13.85 o 
   4   8  14        5.88       12.98     10.80 o 
   5   8  14       59.12       72.62     21.38 o 
   6   8  14        3.10       29.92     11.01 o 
   0   9  14       14.00       20.32     11.89 o 
   1   9  14       12.74       37.27     13.12 o 
   2   9  14       17.69       10.95     20.31 o 
   3   9  14       30.01       59.90     13.65 o 
   4   9  14       22.18       19.01     13.37 o 
   5   9  14        3.98       -8.20     13.12 o 
   0  10  14        1.62       -0.70     12.61 o 
   1  10  14        6.63       -8.09     13.49 o 
   2  10  14       35.93       32.06     13.06 o 
   3  10  14       42.80       45.83     18.25 o 
   1   0  15      808.86      834.91     23.97 o 
   2   0  15      290.11      291.80     15.98 o 
   3   0  15      210.09      228.14     15.32 o 
   4   0  15      221.64      215.89     16.11 o 
   5   0  15        9.23       25.17     11.45 o 
   6   0  15      102.13       84.57     16.65 o 
   7   0  15       19.71       41.69     13.18 o 
   8   0  15        6.69       25.97     13.45 o 
   9   0  15        0.06        2.66     14.78 o 
   0   1  15     1162.74     1067.85     73.98 o 
   1   1  15       37.18       33.50      6.16 o 
   2   1  15      909.26      932.66     25.24 o 
   3   1  15      106.65      108.30     10.79 o 
   4   1  15      290.28      330.19     14.72 o 
   5   1  15      287.91      295.05     13.59 o 
   6   1  15      250.26      214.76     13.75 o 
   7   1  15       32.42        8.29     10.95 o 
   8   1  15       48.39       39.72     10.91 o 
   9   1  15       65.59       65.19     14.49 o 
   0   2  15      355.64      397.27     15.85 o 
   1   2  15       65.31       95.42      8.09 o 
   2   2  15      278.04      234.85     10.83 o 
   3   2  15      101.81       90.76      8.56 o 
   4   2  15      432.46      425.11     17.98 o 
   5   2  15      643.42      643.69     19.21 o 
   6   2  15       86.42       98.89     10.86 o 
   7   2  15      107.24      120.78     12.24 o 
   8   2  15       32.67       24.78     11.37 o 
   9   2  15       23.18       16.06     11.85 o 
   0   3  15      144.53      133.21     10.50 o 
   1   3  15      255.09      239.75     15.65 o 
   2   3  15      364.50      442.61     14.12 o 
   3   3  15      101.89       87.19      9.28 o 
   4   3  15       46.88       47.21      8.64 o 
   5   3  15       92.50      103.25     14.98 o 
   6   3  15       78.78       92.53     11.56 o 
   7   3  15       81.91       96.69     11.93 o 
   8   3  15       22.43       42.46     11.85 o 
   9   3  15        1.09       -0.61     12.66 o 
   0   4  15      152.36      137.16      9.41 o 
   1   4  15      130.22      122.81     11.19 o 
   2   4  15       24.36       14.71      6.91 o 
   3   4  15      168.15      171.20     10.85 o 
   4   4  15      115.76      108.00     11.41 o 
   5   4  15       50.43       73.82     16.31 o 
   6   4  15       21.23       33.46      9.97 o 
   7   4  15       67.50       58.21     12.19 o 
   8   4  15       18.95       27.77     12.28 o 
   9   4  15      131.70      120.05     27.37 o 
   0   5  15      907.68      990.95     61.80 o 
   1   5  15      417.83      399.17     31.36 o 
   2   5  15       64.99       88.00     23.24 o 
   3   5  15       67.88       69.44     11.52 o 
   4   5  15      347.11      345.43     31.90 o 
   5   5  15       85.85       88.45     11.56 o 
   6   5  15        2.69       17.41      9.20 o 
   7   5  15       44.67       45.36     12.09 o 
   8   5  15       35.17       40.88     35.43 o 
   0   6  15      313.63      342.25     17.71 o 
   1   6  15      181.12      180.59     13.32 o 
   2   6  15      423.04      401.81     19.51 o 
   3   6  15       59.47       60.32     10.50 o 
   4   6  15      157.61      127.42     14.29 o 
   5   6  15       17.77       17.16     12.92 o 
   6   6  15      118.46      103.64     13.43 o 
   7   6  15        2.19       13.26     11.35 o 
   8   6  15        5.21      -12.96     12.96 o 
   0   7  15        0.63        4.18     27.83 o 
   1   7  15       77.91       70.29     11.58 o 
   2   7  15       54.47       46.14     10.24 o 
   3   7  15       20.31       45.63     23.84 o 
   4   7  15       60.49       68.46     12.13 o 
   5   7  15        5.02       -3.30     11.11 o 
   6   7  15       52.76       66.52     12.96 o 
   7   7  15        2.71       -5.16     12.53 o 
   0   8  15       32.45       40.50     11.80 o 
   1   8  15      107.18       97.90     14.25 o 
   2   8  15      108.45      103.10     13.45 o 
   3   8  15       34.89       55.37     14.92 o 
   4   8  15       30.89       47.40     11.93 o 
   5   8  15       23.11       24.51     13.24 o 
   6   8  15       27.66       32.36     12.76 o 
   0   9  15       25.37       35.04     15.85 o 
   1   9  15       24.69       45.46     11.98 o 
   2   9  15       29.35       28.31     12.91 o 
   3   9  15       27.63       45.36     11.97 o 
   4   9  15        7.92       20.28     33.69 o 
   5   9  15       19.32       10.39     16.65 o 
   0  10  15       39.66       39.51     13.51 o 
   1  10  15       42.45       28.10     16.31 o 
   2  10  15       34.93       47.93     17.38 o 
   0   0  16        4.76        1.73      7.46 o 
   1   0  16     1608.20     1556.49     32.90 o 
   2   0  16      658.06      673.90     22.91 o 
   3   0  16        1.05        8.79      8.79 o 
   4   0  16      110.94       90.16     13.32 o 
   5   0  16      142.28      164.48     16.51 o 
   6   0  16       96.69       93.23     15.45 o 
   7   0  16       13.37        8.52     14.25 o 
   8   0  16       50.97       50.88     17.31 o 
   9   0  16       42.86       39.69     17.98 o 
   0   1  16       70.51     -353.02    877.40 o 
   1   1  16      632.61      725.25     29.70 o 
   2   1  16      186.77      161.93      9.74 o 
   3   1  16      285.69      321.91     12.59 o 
   4   1  16      139.65      122.14     11.52 o 
   5   1  16      360.23      349.52     14.78 o 
   6   1  16       70.28       67.32     15.32 o 
   7   1  16        4.33      -10.39     10.39 o 
   8   1  16        8.53       32.61      9.44 o 
   9   1  16        6.77        5.72     16.51 o 
   0   2  16      687.64      702.07     16.97 o 
   1   2  16      321.95      354.94     12.79 o 
   2   2  16       93.98       99.32      8.71 o 
   3   2  16      188.89      171.82     31.30 o 
   4   2  16       58.62       46.12     21.24 o 
   5   2  16     1016.16      993.36     23.78 o 
   6   2  16      178.35      150.62     13.43 o 
   7   2  16       59.00       64.66     11.70 o 
   8   2  16       49.48       42.43     12.23 o 
   9   2  16       16.58       16.90     13.10 o 
   0   3  16     1647.81     1768.19     26.51 o 
   1   3  16       78.32       76.65      8.62 o 
   2   3  16       26.27       19.02      8.12 o 
   3   3  16      114.35      120.68     10.12 o 
   4   3  16       68.70      100.49     10.07 o 
   5   3  16       38.07       33.26     10.12 o 
   6   3  16      354.73      360.80     16.91 o 
   7   3  16       67.89       81.19     12.23 o 
   8   3  16        8.08        6.27     11.96 o 
   9   3  16       26.62       55.90     13.03 o 
   0   4  16      203.71      224.71     11.47 o 
   1   4  16      891.07      951.04     21.42 o 
   2   4  16      325.88      296.49     13.18 o 
   3   4  16       33.63       44.75      9.46 o 
   4   4  16      138.07      160.93     12.81 o 
   5   4  16        5.40        4.92      8.90 o 
   6   4  16        2.67       -0.56      9.79 o 
   7   4  16       22.50       10.35     10.16 o 
   8   4  16       26.84       30.39     11.91 o 
   0   5  16       25.48       31.00     11.85 o 
   1   5  16      196.26      182.77     12.76 o 
   2   5  16      157.02      194.65     11.83 o 
   3   5  16      230.02      217.76     13.31 o 
   4   5  16       78.82      106.12     11.44 o 
   5   5  16       34.72       17.69     10.41 o 
   6   5  16       22.11       31.00     10.75 o 
   7   5  16        0.25        3.86     10.07 o 
   8   5  16       41.48       54.75     13.12 o 
   0   6  16       26.25       24.46      9.04 o 
   1   6  16      597.54      589.44     19.21 o 
   2   6  16       31.85       65.34     15.85 o 
   3   6  16      609.18      607.20     20.54 o 
   4   6  16       45.07       32.44     11.49 o 
   5   6  16       95.05       82.45     12.65 o 
   6   6  16       41.04       54.07     22.44 o 
   7   6  16       49.13       45.45     13.21 o 
   0   7  16       27.80       45.01     10.06 o 
   1   7  16      160.92      165.58     13.14 o 
   2   7  16        7.13       -3.06     10.49 o 
   3   7  16       28.01       40.45      9.62 o 
   4   7  16       13.39       -5.64     10.54 o 
   5   7  16       46.93       68.53     12.20 o 
   6   7  16       61.21       82.13     23.31 o 
   7   7  16       22.11       14.48     12.72 o 
   0   8  16       17.47       27.48     21.91 o 
   1   8  16       41.58       68.66     20.71 o 
   2   8  16       77.38       90.08     12.28 o 
   3   8  16       23.29       26.05     11.47 o 
   4   8  16       22.53       11.48     11.84 o 
   5   8  16       17.10       21.75     12.51 o 
   6   8  16        9.34        4.25     12.69 o 
   0   9  16       19.57        4.16     13.39 o 
   1   9  16       46.50       19.93     13.71 o 
   2   9  16       33.69       52.17     13.34 o 
   3   9  16        5.00        0.22     11.17 o 
   4   9  16       39.47       66.81     30.70 o 
   0  10  16        8.60       26.60     24.57 o 
   1  10  16       41.13       31.24     15.92 o 
   2  10  16       15.13       11.50     14.85 o 
   1   0  17       34.69       31.96      8.39 o 
   2   0  17      196.12      212.82     15.45 o 
   3   0  17      212.00      203.10     15.98 o 
   4   0  17       20.82       11.05      9.72 o 
   5   0  17        8.13       11.45     11.59 o 
   6   0  17        0.04       -7.86     13.18 o 
   7   0  17        0.68       11.05     12.92 o 
   8   0  17       18.65       29.83     15.85 o 
   9   0  17        0.88      -16.78     17.18 o 
   0   1  17       99.79       93.47    171.87 o 
   1   1  17      124.99       93.46      9.26 o 
   2   1  17      227.56      256.04     11.63 o 
   3   1  17      144.26      155.25     10.07 o 
   4   1  17      197.75      170.15     11.06 o 
   5   1  17      315.82      299.34     18.45 o 
   6   1  17      263.65      227.19     14.46 o 
   7   1  17       29.84       46.83     18.91 o 
   8   1  17        8.47        2.07     28.17 o 
   9   1  17        1.72       25.80     15.52 o 
   0   2  17        7.48     -129.79    211.43 o 
   1   2  17       48.46       51.94     11.39 o 
   2   2  17      475.04      449.36     14.74 o 
   3   2  17      164.10      165.21     10.55 o 
   4   2  17      319.38      325.13     14.88 o 
   5   2  17       49.05       41.86     10.48 o 
   6   2  17      168.27      172.08     17.05 o 
   7   2  17       74.52       43.51     23.97 o 
   8   2  17        9.29       13.45     11.19 o 
   9   2  17       11.55       30.03     12.90 o 
   0   3  17      606.61      614.62     17.32 o 
   1   3  17      324.84      348.01     24.57 o 
   2   3  17      202.45      242.82     11.80 o 
   3   3  17        4.90       -2.34      9.19 o 
   4   3  17      188.62      204.04     19.04 o 
   5   3  17       43.69       47.66      9.92 o 
   6   3  17      100.01       87.87     12.32 o 
   7   3  17       60.97       40.39     12.48 o 
   8   3  17        1.24       20.72     10.91 o 
   9   3  17        6.24       -3.70     13.04 o 
   0   4  17      421.56      410.99     14.87 o 
   1   4  17      665.29      697.82     21.18 o 
   2   4  17      130.79      121.49     10.31 o 
   3   4  17       87.96       86.77     17.91 o 
   4   4  17       45.16       50.35     12.92 o 
   5   4  17       39.44       43.30     14.85 o 
   6   4  17       25.24       27.66     10.05 o 
   7   4  17       25.17       33.38     11.35 o 
   8   4  17       34.83       17.56     21.38 o 
   0   5  17       54.69       74.94     10.44 o 
   1   5  17       14.48       11.23     25.90 o 
   2   5  17      401.70      382.55     16.56 o 
   3   5  17      404.63      381.55     20.11 o 
   4   5  17      111.05       94.50     12.85 o 
   5   5  17        1.04       18.67     14.72 o 
   6   5  17        6.69       16.70      9.28 o 
   7   5  17        4.83       19.84     15.05 o 
   8   5  17      119.37      124.10     15.45 o 
   0   6  17       23.06       20.84      9.27 o 
   1   6  17       40.78       38.08     10.65 o 
   2   6  17      242.51      286.52     19.71 o 
   3   6  17       50.46       68.48     10.49 o 
   4   6  17      315.12      388.80     29.50 o 
   5   6  17       58.07       71.24     11.42 o 
   6   6  17       49.98       74.35     12.93 o 
   7   6  17        4.16       11.54     11.66 o 
   0   7  17        2.56        1.04      9.65 o 
   1   7  17       47.63       56.52     11.08 o 
   2   7  17      121.65      124.47     32.10 o 
   3   7  17       22.35       16.96     10.11 o 
   4   7  17       82.33       78.87     12.67 o 
   5   7  17       29.46       37.04     10.75 o 
   6   7  17        6.42       17.84     11.85 o 
   0   8  17      111.59       96.96     30.37 o 
   1   8  17       43.18       49.41     11.62 o 
   2   8  17        9.06       -1.72     11.37 o 
   3   8  17       13.55       10.57     15.18 o 
   4   8  17       69.43       67.30     12.62 o 
   5   8  17       72.75       93.04     14.59 o 
   0   9  17       62.11       65.50     13.18 o 
   1   9  17       50.31       52.45     14.27 o 
   2   9  17       12.04        6.41     19.04 o 
   3   9  17       39.75       53.70     13.28 o 
   4   9  17       26.67       39.83     13.79 o 
   0  10  17        0.47      -22.70     28.03 o 
   1  10  17        1.88        7.46     18.11 o 
   0   0  18       37.75       39.42      8.92 o 
   1   0  18       10.76       -4.00      8.92 o 
   2   0  18      142.29      155.02     13.58 o 
   3   0  18      376.06      365.72     18.91 o 
   4   0  18      221.24      226.14     18.91 o 
   5   0  18      134.59      117.07     16.78 o 
   6   0  18        3.65       17.31     12.12 o 
   7   0  18       87.47       84.44     18.38 o 
   8   0  18       11.84       33.30     15.45 o 
   9   0  18        2.73       18.65     15.72 o 
   0   1  18      209.44      172.33    153.82 o 
   1   1  18     1937.93     1888.46     49.21 o 
   2   1  18       23.61       14.81      7.34 o 
   3   1  18      726.39      753.24     30.83 o 
   4   1  18       26.83       17.20      9.42 o 
   5   1  18      849.16      835.64     36.03 o 
   6   1  18      173.39      167.04     16.31 o 
   7   1  18      366.17      310.37     17.43 o 
   8   1  18       26.94       40.46     11.18 o 
   9   1  18       37.08       68.56     20.84 o 
   0   2  18      140.54       95.67    272.69 o 
   1   2  18      402.90      403.18     14.68 o 
   2   2  18      239.46      224.29     11.86 o 
   3   2  18      181.42      212.35     12.43 o 
   4   2  18      562.20      509.94     18.44 o 
   5   2  18      183.86      188.21     13.89 o 
   6   2  18        4.50       12.56      9.31 o 
   7   2  18       25.85       20.04     15.32 o 
   8   2  18        4.71       -9.67     22.31 o 
   9   2  18        3.79      -13.31     13.31 o 
   0   3  18      103.19      104.13     32.50 o 
   1   3  18      386.24      362.36     14.87 o 
   2   3  18       36.56       45.33      8.29 o 
   3   3  18      122.82      153.57     18.18 o 
   4   3  18       68.84       66.35      9.64 o 
   5   3  18      296.29      274.41     15.37 o 
   6   3  18      314.33      285.30     16.14 o 
   7   3  18       22.01       18.07     15.18 o 
   8   3  18        0.19       -6.57     12.85 o 
   0   4  18      340.50      335.16     24.31 o 
   1   4  18      266.34      256.91     13.11 o 
   2   4  18      433.48      402.32     20.98 o 
   3   4  18       20.53       34.16      8.64 o 
   4   4  18       77.33       63.85     10.62 o 
   5   4  18       16.38       14.13      9.34 o 
   6   4  18       59.73       35.74     11.86 o 
   7   4  18       27.50       33.01     12.04 o 
   8   4  18        5.16       22.73     12.72 o 
   0   5  18      176.23      156.66     12.71 o 
   1   5  18      318.12      322.89     16.23 o 
   2   5  18       26.18       30.25     11.19 o 
   3   5  18       72.04       77.36     10.90 o 
   4   5  18       21.43       26.44     10.54 o 
   5   5  18      136.23      169.23     41.49 o 
   6   5  18       25.12       41.82     23.84 o 
   7   5  18        8.53       -5.28     14.85 o 
   8   5  18       51.64       45.22     20.04 o 
   0   6  18      459.19      461.10     37.62 o 
   1   6  18      261.18      247.03     30.30 o 
   2   6  18      111.80       99.23     12.43 o 
   3   6  18        8.47        8.46      9.32 o 
   4   6  18      225.24      209.34     19.91 o 
   5   6  18       28.36       25.49     10.58 o 
   6   6  18        0.47       15.74     11.28 o 
   7   6  18        1.98        5.91     11.53 o 
   0   7  18        2.13       12.43     12.52 o 
   1   7  18       54.73       53.78     11.53 o 
   2   7  18        2.33        9.05     15.25 o 
   3   7  18      123.58      122.22     12.99 o 
   4   7  18       23.23       31.99     11.42 o 
   5   7  18       59.91       65.83     13.12 o 
   6   7  18       12.86        0.24     13.05 o 
   0   8  18      154.86      136.57     14.87 o 
   1   8  18       12.85       25.89     13.58 o 
   2   8  18        9.23        5.15     10.99 o 
   3   8  18        8.33        3.21     11.40 o 
   4   8  18       14.84        0.08     12.27 o 
   5   8  18       16.10       23.91     12.26 o 
   0   9  18       22.30       49.53     13.07 o 
   1   9  18      114.51      103.62     15.31 o 
   2   9  18       15.51       29.95     16.78 o 
   3   9  18        8.95        1.59     13.12 o 
   1   0  19        3.07        4.93      9.59 o 
   2   0  19       34.86       39.42     11.59 o 
   3   0  19      492.20      503.56     23.84 o 
   4   0  19       28.11       38.09     11.85 o 
   5   0  19        0.03      -13.05     13.05 o 
   6   0  19       22.00       31.70     15.05 o 
   7   0  19       68.18       64.73     18.51 o 
   8   0  19       19.92       30.23     16.38 o 
   9   0  19       43.34       54.34     21.58 o 
   0   1  19      440.07      436.09     15.11 o 
   1   1  19      358.88      350.57     14.45 o 
   2   1  19      177.21      189.91     13.98 o 
   3   1  19      207.64      213.35     12.34 o 
   4   1  19      301.82      292.52     16.31 o 
   5   1  19      392.26      363.95     27.57 o 
   6   1  19       34.02       26.22     11.43 o 
   7   1  19        3.81       -0.11      9.80 o 
   8   1  19       55.92       59.18     21.84 o 
   9   1  19       28.47       30.34     13.80 o 
   0   2  19      451.93      468.45     23.24 o 
   1   2  19      399.59      423.04     14.92 o 
   2   2  19      106.03      129.13     26.30 o 
   3   2  19      143.29      151.51     11.43 o 
   4   2  19      148.33      122.75     12.85 o 
   5   2  19      352.61      298.78     15.86 o 
   6   2  19        4.03        6.63      9.83 o 
   7   2  19       33.44       36.75     15.78 o 
   8   2  19        5.12        1.25     20.18 o 
   0   3  19      227.22      239.77     30.76 o 
   1   3  19      655.77      605.61     18.27 o 
   2   3  19       12.95       -3.68      8.05 o 
   3   3  19       45.39       48.98      9.11 o 
   4   3  19       33.23       48.89      9.42 o 
   5   3  19      247.19      214.02     15.50 o 
   6   3  19       88.42       73.76     12.08 o 
   7   3  19        5.56        7.96     10.21 o 
   8   3  19        5.57       -6.19     12.43 o 
   0   4  19        7.46      -10.33     10.33 o 
   1   4  19       12.13        3.47      9.04 o 
   2   4  19      137.82      128.13     11.32 o 
   3   4  19        1.31        8.85      8.05 o 
   4   4  19      108.97      108.87     12.14 o 
   5   4  19       86.75       79.51     12.04 o 
   6   4  19       16.91       26.57     11.10 o 
   7   4  19       32.41       43.81     12.29 o 
   8   4  19       98.79      117.73     36.29 o 
   0   5  19      287.71      252.00     17.98 o 
   1   5  19      197.86      208.86     13.73 o 
   2   5  19       24.73       40.09      9.93 o 
   3   5  19       11.52      -10.10     10.10 o 
   4   5  19       47.36       53.18     16.05 o 
   5   5  19       81.40       68.06     12.41 o 
   6   5  19       30.06       15.44     11.93 o 
   7   5  19       25.30       36.05     13.59 o 
   0   6  19      524.62      516.85     48.81 o 
   1   6  19       14.71       20.22     10.39 o 
   2   6  19      272.68      329.34     29.57 o 
   3   6  19       46.72       32.57     22.17 o 
   4   6  19      103.48      136.22     14.29 o 
   5   6  19        2.86       -4.50     13.12 o 
   6   6  19       26.47       37.08     11.77 o 
   7   6  19       16.18       17.12     12.31 o 
   0   7  19        0.12       12.10      9.82 o 
   1   7  19       63.02       36.78     19.98 o 
   2   7  19      133.63      114.55     13.45 o 
   3   7  19       47.95       73.89     14.38 o 
   4   7  19       48.87       61.99     12.55 o 
   5   7  19       12.61       22.26     10.93 o 
   6   7  19       10.34      -17.58     17.58 o 
   0   8  19      103.32      110.07     13.85 o 
   1   8  19       12.28       20.64     10.85 o 
   2   8  19       67.61       60.81     12.47 o 
   3   8  19        3.51       -7.30     22.04 o 
   4   8  19       18.16        1.60     12.13 o 
   5   8  19        8.86        8.41     12.84 o 
   0   9  19       70.71       87.68     13.98 o 
   1   9  19       17.95       19.68     13.78 o 
   2   9  19       75.51       79.98     15.01 o 
   3   9  19       10.81       10.65     19.11 o 
   0   0  20       30.13       29.83     10.25 o 
   1   0  20      176.51      193.11     16.65 o 
   2   0  20       24.08       11.85     10.79 o 
   3   0  20       27.77       22.64     12.39 o 
   4   0  20       58.96       71.52     13.45 o 
   5   0  20       18.37       39.69     13.85 o 
   6   0  20       32.23       26.24     17.45 o 
   7   0  20        0.11       14.65     14.25 o 
   8   0  20       65.99       76.98     20.51 o 
   0   1  20        0.03     -150.77    175.07 o 
   1   1  20      360.97      364.78     14.27 o 
   2   1  20      115.25      113.15     10.22 o 
   3   1  20      140.99      114.95     12.10 o 
   4   1  20       37.33       52.40     14.65 o 
   5   1  20      102.21       87.04     12.26 o 
   6   1  20       35.64       43.44     10.68 o 
   7   1  20        1.68       18.57      9.86 o 
   8   1  20       13.54       15.74     16.25 o 
   0   2  20        9.32     -137.90    227.94 o 
   1   2  20      276.34      286.91     14.11 o 
   2   2  20      285.25      306.36     16.51 o 
   3   2  20       45.56       84.21     13.45 o 
   4   2  20      542.58      530.41     19.02 o 
   5   2  20       53.57       69.09     10.65 o 
   6   2  20      185.50      215.37     25.10 o 
   7   2  20       50.15       58.52     12.45 o 
   8   2  20       43.64       49.31     13.60 o 
   0   3  20      515.94      403.39     88.03 o 
   1   3  20      116.14       17.95     25.10 o 
   2   3  20      184.25      185.44     12.67 o 
   3   3  20       10.60        5.02      8.11 o 
   4   3  20       21.25       21.75      9.37 o 
   5   3  20      167.75      124.13     14.03 o 
   6   3  20      220.60      216.48     50.01 o 
   7   3  20       23.11       22.06     11.72 o 
   8   3  20        2.65       10.82     12.28 o 
   0   4  20      482.52      487.77     19.95 o 
   1   4  20       86.58       63.07     36.36 o 
   2   4  20      155.66      179.03     12.62 o 
   3   4  20      132.54      132.17     12.65 o 
   4   4  20      195.66      195.91     17.31 o 
   5   4  20       68.61       48.73     28.10 o 
   6   4  20       10.22        7.02     10.67 o 
   7   4  20        2.14       -9.03     12.79 o 
   8   4  20        0.38        0.51     30.37 o 
   0   5  20        0.70        1.97      9.60 o 
   1   5  20       11.00       22.02     10.25 o 
   2   5  20       11.06       28.01      8.95 o 
   3   5  20       42.86       44.27     10.88 o 
   4   5  20        0.13       18.22      9.61 o 
   5   5  20        6.07        1.66     10.41 o 
   6   5  20        2.39       -1.82     11.48 o 
   7   5  20       16.12       15.25     11.55 o 
   0   6  20      321.40      329.00     17.94 o 
   1   6  20      146.10       76.22     54.94 o 
   2   6  20      184.46      206.31     14.92 o 
   3   6  20       26.88       16.38     11.36 o 
   4   6  20      121.43      118.49     13.31 o 
   5   6  20        8.62       -0.02     10.37 o 
   6   6  20       80.66       88.49     15.21 o 
   0   7  20       51.97       45.21     11.43 o 
   1   7  20       53.38       60.82     12.25 o 
   2   7  20       29.87       74.03     27.24 o 
   3   7  20      130.96      130.52     24.77 o 
   4   7  20        8.57        2.58     23.64 o 
   5   7  20       18.38        5.93     12.90 o 
   0   8  20       16.77       16.15     11.77 o 
   1   8  20      124.17      145.44     17.25 o 
   2   8  20        6.79       16.63     12.24 o 
   3   8  20       25.90       41.97     12.28 o 
   4   8  20        2.59        5.73     12.46 o 
   0   9  20       12.22       21.10     25.70 o 
   1   9  20       87.58       92.80     14.79 o 
   2   9  20        4.23       20.74     13.13 o 
   1   0  21        3.23        7.19      9.46 o 
   2   0  21        2.28       14.12      9.46 o 
   3   0  21        2.62       19.31     11.72 o 
   4   0  21      177.94      191.25     18.25 o 
   5   0  21        0.17      -14.12     14.12 o 
   6   0  21       17.66       20.51     16.91 o 
   7   0  21      136.85      170.61     20.78 o 
   8   0  21        2.62      -18.11     18.11 o 
   0   1  21        0.03      -60.20     60.20 o 
   1   1  21       26.46       18.64      8.19 o 
   2   1  21      139.73      160.31     11.91 o 
   3   1  21      485.37      495.69     31.30 o 
   4   1  21        1.10       17.82      8.72 o 
   5   1  21      170.66      157.37     23.51 o 
   6   1  21       70.37       94.08     30.37 o 
   7   1  21        7.80       23.42     10.59 o 
   8   1  21        1.18        6.37     11.70 o 
   0   2  21       39.20     -139.94    276.28 o 
   1   2  21       91.14       72.49     10.78 o 
   2   2  21      296.90      291.11     14.90 o 
   3   2  21      825.65      839.89     22.78 o 
   4   2  21      300.10      315.07     16.42 o 
   5   2  21       24.28       29.05      9.69 o 
   6   2  21       85.24       95.52     13.33 o 
   7   2  21        9.87       25.73     13.52 o 
   8   2  21       27.86       28.77     18.58 o 
   0   3  21      102.32       45.79    136.91 o 
   1   3  21      704.69      704.60     23.77 o 
   2   3  21      155.50      146.08     13.09 o 
   3   3  21      278.21      286.33     15.02 o 
   4   3  21       82.56       68.49     11.30 o 
   5   3  21      144.36      150.45     13.83 o 
   6   3  21       36.47       34.09     11.94 o 
   7   3  21       15.77       13.09     11.06 o 
   8   3  21        3.75        7.62     23.37 o 
   0   4  21      253.67      213.80    106.35 o 
   1   4  21        1.67        3.76      7.91 o 
   2   4  21      543.64      587.18     20.45 o 
   3   4  21       91.92       87.65     11.79 o 
   4   4  21       53.78       43.97     16.31 o 
   5   4  21       11.49       25.59     11.05 o 
   6   4  21      163.80      174.71     28.83 o 
   7   4  21       12.98       25.47     11.47 o 
   0   5  21       18.70        7.94     32.30 o 
   1   5  21        7.75        5.99      9.31 o 
   2   5  21       17.50       29.45      9.52 o 
   3   5  21      303.94      243.88     17.58 o 
   4   5  21       80.91       85.40     19.24 o 
   5   5  21       70.90       77.95     11.71 o 
   6   5  21       16.08       14.24     12.46 o 
   7   5  21       33.68       56.85     35.09 o 
   0   6  21      124.14      134.26     14.02 o 
   1   6  21       23.33       36.35     10.46 o 
   2   6  21      192.74      172.49     14.82 o 
   3   6  21       70.83       64.34     11.96 o 
   4   6  21       40.49       22.84     20.58 o 
   5   6  21       32.88       30.35     11.68 o 
   6   6  21       38.22       20.76     14.30 o 
   0   7  21       54.88       64.09     12.23 o 
   1   7  21       19.25        6.33     14.05 o 
   2   7  21       34.55       33.70     11.07 o 
   3   7  21        8.70        3.81     13.58 o 
   4   7  21        1.86       -4.39     11.13 o 
   5   7  21       25.40       35.16     16.65 o 
   0   8  21       20.70        7.28     11.74 o 
   1   8  21        5.70      -14.78     14.78 o 
   2   8  21       56.50       61.69     13.88 o 
   3   8  21       13.87       -1.72     13.02 o 
   4   8  21       27.84       12.42     13.95 o 
   0   9  21        0.82       -8.77     13.18 o 
   1   9  21        7.23       29.91     26.50 o 
   0   0  22        9.75       -1.73     11.32 o 
   1   0  22      695.04      714.12     28.37 o 
   2   0  22       33.44        9.59     13.05 o 
   3   0  22      478.93      551.37     26.64 o 
   4   0  22        9.58       33.69     13.18 o 
   5   0  22       16.06       -2.13     13.58 o 
   6   0  22       47.22       37.69     16.11 o 
   7   0  22        0.08       10.39     14.38 o 
   8   0  22       10.19      -17.98     17.98 o 
   0   1  22      194.31      123.82     59.13 o 
   1   1  22       19.56       16.46      8.72 o 
   2   1  22      245.38      242.97     13.79 o 
   3   1  22       51.61       54.20     10.97 o 
   4   1  22      278.95      292.71     14.97 o 
   5   1  22       99.68      100.88     12.28 o 
   6   1  22       22.38       23.89      9.69 o 
   7   1  22       18.94        4.79     12.85 o 
   8   1  22       51.75       30.61     35.29 o 
   0   2  22      435.73      421.50    101.68 o 
   1   2  22       54.85       55.17     10.97 o 
   2   2  22       96.86       79.22     10.74 o 
   3   2  22       82.99       78.26     10.87 o 
   4   2  22       41.81       36.33     11.63 o 
   5   2  22       69.52       69.66     11.01 o 
   6   2  22        0.39       -7.40     14.52 o 
   7   2  22       61.41       78.16     16.71 o 
   8   2  22       10.62       22.65     12.84 o 
   0   3  22       86.80      -40.10    370.51 o 
   1   3  22       32.75       -6.26     24.90 o 
   2   3  22      158.76      159.14     12.99 o 
   3   3  22       84.44       93.65     16.38 o 
   4   3  22       34.20       31.45      9.75 o 
   5   3  22       50.16       57.05     12.46 o 
   6   3  22        9.85      -12.75     17.51 o 
   7   3  22        1.43       19.54     11.65 o 
   0   4  22      375.06      320.25     44.22 o 
   1   4  22       15.39       16.25     13.32 o 
   2   4  22      145.37      116.45     12.08 o 
   3   4  22      100.82       85.63     12.92 o 
   4   4  22       11.68        8.59     10.54 o 
   5   4  22       58.14       46.05     11.80 o 
   6   4  22      108.39       99.98     14.73 o 
   7   4  22       17.09       27.49     11.51 o 
   0   5  22       71.09       81.48     11.30 o 
   1   5  22       44.73       55.81     13.18 o 
   2   5  22      108.08       84.43     12.70 o 
   3   5  22       15.02       24.17     10.09 o 
   4   5  22        2.70       20.13     10.07 o 
   5   5  22        0.13      -10.87     10.87 o 
   6   5  22        2.15       44.32     14.38 o 
   0   6  22       35.62        4.36     13.72 o 
   1   6  22      124.42      119.10     13.52 o 
   2   6  22       11.09        1.83     10.31 o 
   3   6  22       18.46       21.41     11.63 o 
   4   6  22        9.72        8.41     10.34 o 
   5   6  22       15.16       34.33     13.11 o 
   6   6  22       46.34       80.45     14.21 o 
   0   7  22        2.08       14.88     10.25 o 
   1   7  22       17.82       30.46     11.66 o 
   2   7  22       14.68       17.34     11.63 o 
   3   7  22        4.48      -10.25     11.37 o 
   4   7  22       46.29       43.89     19.44 o 
   5   7  22        3.97        9.77     13.97 o 
   0   8  22       46.48       58.95     14.44 o 
   1   8  22       13.51       -5.34     20.71 o 
   2   8  22        1.11       11.72     12.00 o 
   3   8  22       25.57       34.82     13.25 o 
   1   0  23      195.66      192.71     18.51 o 
   2   0  23      177.55      182.46     19.71 o 
   3   0  23       64.99       52.34     16.25 o 
   4   0  23       43.16       42.48     12.92 o 
   5   0  23        0.13       10.12     12.12 o 
   6   0  23        1.52       10.92     12.52 o 
   7   0  23       67.01       61.66     18.51 o 
   8   0  23        0.22      -20.38     20.38 o 
   0   1  23      130.91      -13.37    115.34 o 
   1   1  23        4.25       20.27      8.24 o 
   2   1  23      273.18      252.73     29.90 o 
   3   1  23      325.94      294.92     30.63 o 
   4   1  23      317.56      306.32     32.50 o 
   5   1  23       48.27       15.69     11.71 o 
   6   1  23       27.42       48.92      9.91 o 
   7   1  23        1.61      -11.19     11.19 o 
   8   1  23       58.17       70.37     14.49 o 
   0   2  23       91.38     -104.41    218.62 o 
   1   2  23      394.78      350.15     16.62 o 
   2   2  23       10.63       -4.33      9.60 o 
   3   2  23      160.43      174.64     14.25 o 
   4   2  23       22.79       11.22      9.18 o 
   5   2  23       18.98       11.41     10.92 o 
   6   2  23        5.49        5.12     10.64 o 
   7   2  23       87.64       98.05     13.60 o 
   0   3  23      621.11      595.14     42.88 o 
   1   3  23      237.18      241.02     21.04 o 
   2   3  23       29.72       37.33      9.82 o 
   3   3  23      171.28      159.54     14.08 o 
   4   3  23       40.01       48.14     10.96 o 
   5   3  23       21.60       18.71     21.44 o 
   6   3  23       17.94      -14.92     14.92 o 
   7   3  23        5.23       24.49     10.86 o 
   0   4  23       68.71       81.28     61.80 o 
   1   4  23       52.21       37.91     14.98 o 
   2   4  23       80.24       49.01     11.54 o 
   3   4  23       17.71       14.34     17.71 o 
   4   4  23        2.89        8.27      9.96 o 
   5   4  23       34.18       39.71     11.74 o 
   6   4  23        2.30        1.64     12.19 o 
   7   4  23       75.78       83.88     15.21 o 
   0   5  23       31.83       25.80     11.57 o 
   1   5  23       25.53       27.21     11.06 o 
   2   5  23      102.04      137.81     13.28 o 
   3   5  23        1.26       -7.42     14.12 o 
   4   5  23       88.52       90.69     13.70 o 
   5   5  23        0.24        0.51     10.31 o 
   6   5  23       14.09       23.14     12.92 o 
   0   6  23        0.00       -0.22     11.25 o 
   1   6  23        0.83      -10.72     10.72 o 
   2   6  23       30.33       20.15     11.85 o 
   3   6  23       18.81       17.74     11.39 o 
   4   6  23        4.87        2.66     12.23 o 
   5   6  23       25.65       17.18     13.04 o 
   0   7  23        2.51       11.87     14.85 o 
   1   7  23        9.77        9.04     18.25 o 
   2   7  23       67.67       61.74     13.43 o 
   3   7  23        1.95        2.44     11.58 o 
   4   7  23        4.81       11.27     11.73 o 
   0   8  23        0.23        7.06     25.44 o 
   1   8  23       26.33       19.95     14.32 o 
   2   8  23       11.25       13.16     13.93 o 
   0   0  24        3.24        1.86     12.39 o 
   1   0  24       19.93        2.80     16.25 o 
   2   0  24      224.40      225.88     19.71 o 
   3   0  24       79.27       71.12     15.32 o 
   4   0  24       13.01       13.05     14.78 o 
   5   0  24        0.01        7.06     13.45 o 
   6   0  24        0.24       -3.73     14.38 o 
   7   0  24       23.73       20.78     17.85 o 
   0   1  24      143.93       -1.70    115.07 o 
   1   1  24      100.63      104.04     12.29 o 
   2   1  24      261.86      275.88     16.24 o 
   3   1  24      226.51      198.61     14.35 o 
   4   1  24       29.69       23.56     11.25 o 
   5   1  24      137.17      160.93     14.93 o 
   6   1  24       12.11       22.27     10.92 o 
   7   1  24        2.42      -13.28     13.28 o 
   0   2  24        2.61      -28.50     28.50 o 
   1   2  24       88.01       78.97     19.58 o 
   2   2  24      373.31      325.96     16.78 o 
   3   2  24       58.22       48.79     11.21 o 
   4   2  24       66.49       61.49     11.19 o 
   5   2  24       75.73       58.67     12.23 o 
   6   2  24       15.57        6.45     12.00 o 
   7   2  24       32.32       41.48     29.03 o 
   0   3  24       10.05     -151.71    243.12 o 
   1   3  24       63.76       32.55     12.22 o 
   2   3  24      169.38      147.56     19.18 o 
   3   3  24       50.87       66.57     10.23 o 
   4   3  24       62.24       61.96     12.47 o 
   5   3  24       84.16       93.12     13.42 o 
   6   3  24      155.31      180.37     23.84 o 
   7   3  24       16.15       24.02     15.25 o 
   0   4  24       55.89       45.65     21.38 o 
   1   4  24       33.00       26.32     12.51 o 
   2   4  24       95.81      114.78     13.24 o 
   3   4  24      217.90      221.17     16.21 o 
   4   4  24       32.01        6.54     11.26 o 
   5   4  24       24.89       25.87     12.33 o 
   6   4  24        3.04        8.35     12.59 o 
   0   5  24       15.14       17.03     33.16 o 
   1   5  24       28.41        4.09     11.64 o 
   2   5  24       31.59       35.57     11.66 o 
   3   5  24       19.53       28.52     11.35 o 
   4   5  24       46.32       66.20     21.18 o 
   5   5  24       10.51      -12.24     12.24 o 
   6   5  24       56.91       44.41     14.40 o 
   0   6  24        0.02       10.56     10.17 o 
   1   6  24       26.74       35.59     11.20 o 
   2   6  24        3.86        2.40     11.51 o 
   3   6  24       19.84        8.24     11.38 o 
   4   6  24        6.06        1.12     13.35 o 
   5   6  24       22.21       -3.80     14.58 o 
   0   7  24       52.83       67.99     18.85 o 
   1   7  24        0.15       -2.87     13.52 o 
   2   7  24       28.90       25.16     13.88 o 
   3   7  24       16.73       32.77     17.65 o 
   4   7  24       13.45       14.07     12.22 o 
   0   8  24        1.24       -1.52     18.25 o 
   1   8  24       51.06       53.53     14.61 o 
   1   0  25      842.59      769.39     32.90 o 
   2   0  25       59.88       64.19     15.05 o 
   3   0  25       65.33       85.24     16.91 o 
   4   0  25       10.84        0.00     14.65 o 
   5   0  25        6.87        2.40     16.11 o 
   6   0  25        5.65      -10.52     17.58 o 
   7   0  25       45.58       44.35     16.91 o 
   0   1  25      203.87      103.02    114.80 o 
   1   1  25       19.30       17.17     10.05 o 
   2   1  25      194.09      157.26     14.31 o 
   3   1  25       10.88       -3.42     10.69 o 
   4   1  25       53.58       60.95     11.75 o 
   5   1  25       26.12       12.54     12.36 o 
   6   1  25        4.66       -4.00     11.55 o 
   7   1  25       14.60       11.27     12.86 o 
   0   2  25        4.55      -13.30     39.02 o 
   1   2  25      217.85      238.74     22.77 o 
   2   2  25       93.30       71.96     12.17 o 
   3   2  25       28.24        9.95     17.58 o 
   4   2  25       29.07       21.86     10.77 o 
   5   2  25      142.95      163.00     15.44 o 
   6   2  25       33.89       31.77     11.86 o 
   7   2  25       71.26       51.44     28.50 o 
   0   3  25        6.98       -7.93     20.04 o 
   1   3  25      138.49      105.24     25.70 o 
   2   3  25      219.77      211.90     15.20 o 
   3   3  25       77.38       51.97     12.42 o 
   4   3  25      121.72      127.06     13.93 o 
   5   3  25       92.82       82.94     14.52 o 
   6   3  25       71.32       73.14     13.96 o 
   0   4  25       18.13      -22.94     34.49 o 
   1   4  25      127.36      124.90     27.77 o 
   2   4  25       42.02       52.49     15.05 o 
   3   4  25       88.52       69.16     12.66 o 
   4   4  25        0.68       12.55     10.11 o 
   5   4  25        1.82        1.03     11.90 o 
   6   4  25       39.78       56.36     17.45 o 
   0   5  25        5.65      -32.11     67.72 o 
   1   5  25       82.36       71.02     13.92 o 
   2   5  25      108.70      119.62     14.50 o 
   3   5  25       46.63       59.03     12.75 o 
   4   5  25       15.25       44.70     11.63 o 
   5   5  25        0.84       33.39     23.97 o 
   0   6  25        8.22       28.14     25.57 o 
   1   6  25        2.71      -10.68     12.28 o 
   2   6  25       21.89       30.98     11.34 o 
   3   6  25        9.14       33.55     11.36 o 
   4   6  25       27.40       37.35     18.65 o 
   0   7  25        4.51        4.96     12.69 o 
   1   7  25       16.67       14.16     13.35 o 
   2   7  25       67.87       59.69     24.97 o 
   3   7  25       11.97        7.85     13.57 o 
   0   0  26      555.37      570.55     29.70 o 
   1   0  26      412.58      389.42     28.50 o 
   2   0  26        2.67       -7.46     13.58 o 
   3   0  26       88.68      116.13     18.38 o 
   4   0  26        0.07        0.00     14.52 o 
   5   0  26       11.47       11.32     16.25 o 
   6   0  26       27.42       27.30     17.45 o 
   7   0  26       12.35       42.88     16.11 o 
   0   1  26      138.71       40.85     65.53 o 
   1   1  26       53.55       66.44     11.99 o 
   2   1  26       12.72       21.52     10.25 o 
   3   1  26        7.52       16.82     10.12 o 
   4   1  26        1.37      -10.82     10.82 o 
   5   1  26       20.30       25.59     11.72 o 
   6   1  26       36.10       29.68     15.78 o 
   0   2  26       45.64       45.05     10.64 o 
   1   2  26      172.52      171.94     21.91 o 
   2   2  26       26.75       25.63      8.87 o 
   3   2  26       24.59       39.90     15.52 o 
   4   2  26       53.60       79.48     11.28 o 
   5   2  26      129.48      153.54     15.48 o 
   6   2  26       17.79       11.14     29.97 o 
   0   3  26       12.75      -69.10     79.04 o 
   1   3  26      152.59      154.77     14.86 o 
   2   3  26       28.57       38.73     15.52 o 
   3   3  26       10.54       -0.48     20.84 o 
   4   3  26        9.14       23.56     10.85 o 
   5   3  26      166.63      190.31     15.63 o 
   6   3  26       20.86       26.29     12.59 o 
   0   4  26       90.46       83.77     12.43 o 
   1   4  26       53.36       37.88     13.24 o 
   2   4  26       27.07       42.17     11.89 o 
   3   4  26       45.10       49.85     12.71 o 
   4   4  26       14.46       18.91     13.13 o 
   5   4  26       52.04       69.31     32.10 o 
   0   5  26      177.85      160.27     40.42 o 
   1   5  26       89.24       88.24     14.92 o 
   2   5  26      108.39      127.68     24.04 o 
   3   5  26      177.77      145.58     17.37 o 
   4   5  26        4.51       24.71     11.83 o 
   5   5  26        9.33      -13.52     13.52 o 
   0   6  26        3.10        5.43     10.59 o 
   1   6  26       30.14       49.02     14.78 o 
   2   6  26       13.38       16.22     11.19 o 
   3   6  26       11.88       31.09     15.45 o 
   4   6  26        5.00      -10.31     13.12 o 
   0   7  26       23.24       40.96     14.40 o 
   1   7  26       11.80       -0.08     13.54 o 
   2   7  26        2.50        4.43     14.16 o 
   1   0  27       49.55       43.68     18.91 o 
   2   0  27        3.72       19.04     12.52 o 
   3   0  27       15.91       50.21     15.72 o 
   4   0  27        0.01       11.05     13.98 o 
   5   0  27        0.07       -9.19     14.38 o 
   6   0  27        7.43        9.86     19.04 o 
   0   1  27       15.10      -13.65     13.65 o 
   1   1  27       35.21       39.31     11.35 o 
   2   1  27       17.99       25.16     19.78 o 
   3   1  27       67.35       64.52     19.44 o 
   4   1  27       33.61       24.67     16.78 o 
   5   1  27        9.68       19.41     10.66 o 
   6   1  27        4.44      -12.71     12.71 o 
   0   2  27        0.31      -10.54     10.54 o 
   1   2  27       42.53       35.88     15.25 o 
   2   2  27       82.01       72.15     12.94 o 
   3   2  27       10.00       15.05     10.55 o 
   4   2  27       95.43       87.17     14.40 o 
   5   2  27       20.41       37.19     11.96 o 
   6   2  27       29.78       45.70     13.72 o 
   0   3  27      161.49      142.97     47.61 o 
   1   3  27       66.05       68.76     13.13 o 
   2   3  27       84.63       83.90     13.61 o 
   3   3  27        0.81       12.48      9.96 o 
   4   3  27       16.01       29.02     12.08 o 
   5   3  27        7.09       16.27     19.38 o 
   6   3  27       13.58       -2.93     18.38 o 
   0   4  27        0.12      -12.19     12.19 o 
   1   4  27       28.27       55.83     11.12 o 
   2   4  27       28.11       28.10     11.44 o 
   3   4  27       10.50       28.41     12.20 o 
   4   4  27       47.62       52.47     13.62 o 
   5   4  27        3.04       -8.05     15.12 o 
   0   5  27      114.98      123.11     52.41 o 
   1   5  27       48.51       46.16     21.38 o 
   2   5  27       13.03       28.77     13.32 o 
   3   5  27       38.88       52.02     13.07 o 
   4   5  27       75.29       92.69     14.91 o 
   0   6  27        4.68       20.86     12.09 o 
   1   6  27        5.54        6.03     21.51 o 
   2   6  27       73.93       88.52     14.15 o 
   3   6  27       18.48       31.67     12.49 o 
   0   7  27       24.38       79.91     18.78 o 
   0   0  28      383.52      314.31     27.04 o 
   1   0  28      105.74      125.19     16.65 o 
   2   0  28        5.39        1.20     15.58 o 
   3   0  28        0.18       15.85     13.72 o 
   4   0  28       35.26       39.82     15.45 o 
   5   0  28        2.48      -17.58     17.58 o 
   6   0  28       61.60       67.39     22.37 o 
   0   1  28        5.88      -14.85     14.85 o 
   1   1  28      102.58      113.74     13.13 o 
   2   1  28       33.68       54.29     37.96 o 
   3   1  28        8.95       16.65     10.24 o 
   4   1  28       15.89       11.60     12.99 o 
   5   1  28       12.64      -13.46     13.46 o 
   6   1  28       57.74       66.06     14.13 o 
   0   2  28        2.62      -10.88     10.88 o 
   1   2  28      110.00      112.82     13.23 o 
   2   2  28       85.42       87.24     13.56 o 
   3   2  28       48.72       63.95     11.21 o 
   4   2  28        7.97       28.98     10.87 o 
   5   2  28        5.55       -5.94     18.25 o 
   0   3  28       75.48        2.47     37.56 o 
   1   3  28       13.92      -23.59     28.70 o 
   2   3  28       29.12       41.43     11.64 o 
   3   3  28        2.59       -0.49     11.04 o 
   4   3  28       16.52       28.08     12.92 o 
   5   3  28       12.06        5.06     13.18 o 
   0   4  28        3.25      -41.77     69.19 o 
   1   4  28       71.70       50.58     21.84 o 
   2   4  28       40.30       21.83     13.72 o 
   3   4  28       48.32       44.84     13.73 o 
   4   4  28       43.76       57.62     12.80 o 
   0   5  28        0.03      -11.67     20.84 o 
   1   5  28       22.44       13.06     13.32 o 
   2   5  28       24.29       19.27     12.60 o 
   3   5  28       22.04       14.40     14.69 o 
   4   5  28        0.67       10.39     16.78 o 
   0   6  28        5.87       -7.48     12.84 o 
   1   6  28       49.72       80.24     25.37 o 
   2   6  28       13.25       21.17     12.97 o 
   1   0  29        4.38       26.50     15.18 o 
   2   0  29        1.67       23.44     12.79 o 
   3   0  29       13.58       37.02     15.32 o 
   4   0  29        0.03       -2.66     17.58 o 
   5   0  29        1.36       21.31     16.11 o 
   0   1  29       86.36       65.23     11.92 o 
   1   1  29        8.42        9.17     11.07 o 
   2   1  29       16.72       25.43     11.25 o 
   3   1  29       23.00       18.45     11.86 o 
   4   1  29        1.69        1.40     12.05 o 
   5   1  29      205.45      242.99     17.89 o 
   0   2  29        4.12       -0.56     10.77 o 
   1   2  29       70.00       89.81     28.97 o 
   2   2  29       52.16       25.81     12.51 o 
   3   2  29       22.38        3.75     12.43 o 
   4   2  29       28.28       47.67     16.51 o 
   5   2  29       51.02       40.51     23.24 o 
   0   3  29       11.68      -11.35     24.11 o 
   1   3  29       10.72       27.67     24.90 o 
   2   3  29       46.37       57.07     24.11 o 
   3   3  29        5.52       -2.39     17.51 o 
   4   3  29       20.58        7.77     13.03 o 
   0   4  29      145.47      142.85     15.43 o 
   1   4  29       30.59      -18.64     51.94 o 
   2   4  29      114.43      154.32     16.46 o 
   3   4  29       10.47       24.18     25.30 o 
   4   4  29        0.57       15.46     12.90 o 
   0   5  29        6.33        8.08     22.37 o 
   1   5  29       42.61       51.30     15.58 o 
   2   5  29       89.99       70.96     23.77 o 
   3   5  29       24.11       23.62     13.13 o 
   0   6  29        6.05       10.39     17.45 o 
   0   0  30       42.04       32.50     16.91 o 
   1   0  30        0.84       11.32     14.38 o 
   2   0  30       27.42       28.37     14.65 o 
   3   0  30        3.75       -4.00     17.71 o 
   4   0  30      104.43       66.99     21.84 o 
   5   0  30        0.10        2.93     19.98 o 
   0   1  30        0.94      -30.23     30.23 o 
   1   1  30       19.28       29.56     22.24 o 
   2   1  30       61.68       61.64     12.29 o 
   3   1  30       13.87       17.48     20.78 o 
   4   1  30      111.58      132.90     15.25 o 
   5   1  30        5.26       21.10     11.99 o 
   0   2  30       19.56       24.46     12.80 o 
   1   2  30       40.56       30.14     12.94 o 
   2   2  30       28.70       37.66     12.27 o 
   3   2  30        7.05       -4.05     12.76 o 
   4   2  30       37.42       22.33     26.44 o 
   0   3  30        4.57      -12.26     12.26 o 
   1   3  30       29.69        5.59     13.41 o 
   2   3  30       22.52        4.73     15.65 o 
   3   3  30       40.73       49.30     17.65 o 
   4   3  30       18.89       27.34     16.18 o 
   0   4  30        0.00      -85.85     91.03 o 
   1   4  30       21.13        9.91     13.75 o 
   2   4  30       30.27        6.90     16.31 o 
   3   4  30       25.88       38.93     21.24 o 
   0   5  30       10.77      -17.36     29.77 o 
   1   5  30       45.89       53.48     15.20 o 
   1   0  31        1.57       -4.00     17.85 o 
   2   0  31       24.13       26.90     16.91 o 
   3   0  31       87.62      102.95     21.18 o 
   4   0  31        7.34       46.48     16.11 o 
   0   1  31       77.40       56.02     14.83 o 
   1   1  31        5.22       10.44     11.25 o 
   2   1  31        0.04       -0.01     11.54 o 
   3   1  31        2.72       30.28     10.15 o 
   4   1  31        5.80      -12.95     12.95 o 
   0   2  31       16.94       17.80     18.11 o 
   1   2  31       19.82       15.32     13.39 o 
   2   2  31       29.26       18.83     17.25 o 
   3   2  31       13.69        0.89     13.17 o 
   4   2  31       55.95       65.39     18.65 o 
   0   3  31        9.91      -13.18     13.18 o 
   1   3  31        1.65       -2.31     26.44 o 
   2   3  31       78.15      102.14     13.32 o 
   3   3  31       13.53       40.65     19.71 o 
   0   4  31      101.52      100.80     15.73 o 
   1   4  31       47.39       36.61     36.23 o 
   2   4  31        9.96       37.89     13.32 o 
   0   0  32       31.02        6.93     18.65 o 
   1   0  32       19.25        4.13     18.38 o 
   2   0  32       20.06       22.51     19.44 o 
   3   0  32        3.61       -4.39     18.65 o 
   0   1  32        1.73      -26.17     26.17 o 
   1   1  32        7.71       -2.35     18.78 o 
   2   1  32        3.10      -11.60     11.60 o 
   3   1  32        1.84       -5.17     13.46 o 
   0   2  32        6.73       -4.69     12.03 o 
   1   2  32       46.32       56.47     13.31 o 
   2   2  32       58.62       47.98     47.48 o 
   3   2  32        9.16       -0.70     13.32 o 
   0   3  32       12.08        0.34     13.86 o 
   1   3  32       16.25       -2.57     29.03 o 
   2   3  32        5.93       -4.86     13.97 o 
   1   0  33       50.04       49.01     21.04 o 
   2   0  33        0.28       -4.39     17.85 o 
   0   1  33        8.35       -6.81     14.38 o 
   1   1  33       11.19        9.44     12.32 o 
   2   1  33       20.15       14.71     13.69 o 
   0   2  33        0.22      -14.65     14.65 o 
   1   2  33        1.83      -12.46     16.18 o 
                                                 
